# Supplementary material for: An Enhanced Multiple Sclerosis Disease Diagnosis via an Ensemble Approach
Source: Diagnostics (Basel). 2022 Jul 21;12(7):1771. doi: 10.3390/diagnostics12071771 (PMC9316893; doi:10.3390/diagnostics12071771)
Supplement: Supplementary file 1 [file diagnostics-12-01771-s001.zip]

Archive with 7 entries (7 files):
- Table S1.xlsx
- Table S2.xlsx
- Table S3.xlsx
- Table S4.xlsx
- Figure S1.png
- Figure S2.png
- Figure S3.png
