# Supplementary material for: An Enhanced Multiple Sclerosis Disease Diagnosis via an Ensemble Approach
Source: Diagnostics (Basel). 2022 Jul 21;12(7):1771. doi: 10.3390/diagnostics12071771 (PMC9316893; doi:10.3390/diagnostics12071771)
Supplement: Supplementary file 1 [file diagnostics-12-01771-s001.zip › Table S1.xlsx]

## Sheet: Up-Regulated Genes
Gene-symble	P-Value	adj.P-Value	Average-Expression	t-test
TNFAIP8L2	8.72751e-21	1.45619e-16	6.44534	17.0487
CCR2	1.19155e-20	1.45619e-16	6.2736	16.9083
GIMAP8	9.8048e-20	7.9883e-16	5.44025	15.9803
TLR7	5.9933e-19	2.44147e-15	5.19659	15.2129
DUSP7	1.72121e-18	6.00998e-15	5.49701	14.7778
NLRC4	2.88391e-18	7.83205e-15	5.10933	14.568
ST8SIA4	3.82968e-18	8.9936e-15	5.1489	14.4536
CALHM2	4.04752e-18	8.9936e-15	6.82186	14.4314
C14orf119	1.8491e-17	2.47541e-14	6.97016	13.8292
CX3CR1	6.2345e-17	6.92653e-14	7.96073	13.3593
RSBN1L	7.50386e-17	7.97432e-14	6.02936	13.2886
COPB2	8.15006e-17	8.30016e-14	6.1558	13.2571
GIMAP4	1.49221e-16	1.45435e-13	7.93026	13.0281
ZC3H13	1.61669e-16	1.46352e-13	6.30198	12.998
CETN3	2.22338e-16	1.81365e-13	5.25671	12.8785
TRIM5	2.22606e-16	1.81365e-13	4.76181	12.878
RNASEL	2.75183e-16	2.03819e-13	5.72942	12.7989
TNFSF10	2.87335e-16	2.0656e-13	7.42824	12.7828
CD180	4.58751e-16	3.20366e-13	6.48088	12.6093
ATG4C	5.01471e-16	3.40471e-13	4.81345	12.5764
RP11-732A19.1	7.22729e-16	4.42688e-13	4.53964	12.4421
ACTL6A	1.08381e-15	6.30726e-13	5.77403	12.2941
LOC100505812	1.13841e-15	6.47094e-13	6.55085	12.2762
NDUFAF1	1.20288e-15	6.68201e-13	5.14441	12.2562
TP53	1.28659e-15	6.98816e-13	5.56984	12.2318
FAM114A2	2.45682e-15	1.13331e-12	5.32484	11.9982
GIMAP6	2.76615e-15	1.2508e-12	7.58269	11.9557
SEC23IP	2.81457e-15	1.2508e-12	5.54609	11.9495
LOC100996412	2.99037e-15	1.30519e-12	7.32868	11.9278
TXNDC9	3.28557e-15	1.40222e-12	6.78272	11.8941
CDK2AP2	3.3628e-15	1.40222e-12	6.33045	11.8858
CRYBG3	3.44217e-15	1.40222e-12	5.62049	11.8775
GIMAP1-GIMAP5	5.63756e-15	2.18719e-12	7.50735	11.702
GIMAP5	5.63756e-15	2.18719e-12	7.50735	11.702
TLR8	7.52341e-15	2.57347e-12	7.33337	11.6001
PREB	7.5808e-15	2.57347e-12	6.48258	11.5974
DCP1B	9.66758e-15	3.18354e-12	5.51762	11.5118
HIBCH	9.76865e-15	3.18354e-12	5.50822	11.5082
TRANK1	1.2438e-14	3.89754e-12	6.57792	11.4235
FPGT	1.35758e-14	4.12729e-12	4.72259	11.3929
RMI1	1.56454e-14	4.44658e-12	4.91162	11.3434
MED11	1.77625e-14	4.93353e-12	6.43993	11.2992
LACTB2	1.93526e-14	5.31479e-12	5.05214	11.2694
SLC38A9	1.96877e-14	5.34673e-12	5.87947	11.2635
SPOP	2.2233e-14	5.72918e-12	7.03754	11.2213
LOC283357	2.31528e-14	5.8948e-12	5.10993	11.2073
AL833181	2.37725e-14	5.99019e-12	6.06269	11.1981
CTR9	2.80315e-14	6.65189e-12	8.02578	11.1411
SAC3D1	3.5733e-14	8.0869e-12	4.53467	11.0575
TTI1	4.97804e-14	1.06744e-11	5.58743	10.9437
SAMD9L	5.11554e-14	1.08725e-11	5.92162	10.9344
NIF3L1	5.2494e-14	1.10299e-11	6.40036	10.9255
GIN1	5.27986e-14	1.10299e-11	4.58164	10.9235
ETNK1	5.80117e-14	1.16915e-11	6.00418	10.8914
C11orf48	5.82073e-14	1.16915e-11	7.14848	10.8902
LOC102288414	5.82073e-14	1.16915e-11	7.14848	10.8902
TICAM2	6.93292e-14	1.35563e-11	5.86576	10.8306
MRPS28	7.18301e-14	1.37946e-11	6.31155	10.8185
LCORL	7.52358e-14	1.41455e-11	5.51207	10.8028
RACGAP1	7.79808e-14	1.45051e-11	4.5272	10.7906
LINC00324	7.98627e-14	1.45672e-11	6.14555	10.7825
PREPL	8.71387e-14	1.55463e-11	5.74431	10.7528
VPS35	9.09274e-14	1.61047e-11	7.25151	10.7384
RAB10	9.79174e-14	1.7218e-11	7.85365	10.7133
WDR7	1.07822e-13	1.85591e-11	5.63915	10.6807
SH2D3C	1.21553e-13	2.03493e-11	5.9563	10.6401
GTF2E1	1.32535e-13	2.1888e-11	5.8346	10.6109
RP11-5C23.1	1.6034e-13	2.4494e-11	5.34427	10.5468
IFI16	1.73926e-13	2.59213e-11	8.74566	10.5194
MRPS31	1.8805e-13	2.76037e-11	6.19182	10.4932
PTPN6	1.96234e-13	2.83807e-11	8.95415	10.4789
APAF1	2.26142e-13	3.17664e-11	6.01531	10.4314
DYNC1I2	2.51646e-13	3.5147e-11	6.28288	10.3957
SHQ1	2.78591e-13	3.70072e-11	5.64401	10.3617
TRIM34	2.99365e-13	3.90448e-11	5.82772	10.3377
TRIM6-TRIM34	2.99365e-13	3.90448e-11	5.82772	10.3377
C5orf51	3.0032e-13	3.90448e-11	5.33934	10.3366
DDX60	3.02437e-13	3.9112e-11	6.60838	10.3343
MOSPD2	3.07944e-13	3.96145e-11	6.42157	10.3283
RNF14	3.34097e-13	4.23109e-11	5.00942	10.3011
RPA4	3.51003e-13	4.39416e-11	4.36752	10.2847
IRF2	3.52668e-13	4.39416e-11	5.97483	10.2831
PPIL1	3.57117e-13	4.40841e-11	5.21459	10.279
FAM217B	3.77428e-13	4.52016e-11	6.6974	10.2606
DDX58	3.83139e-13	4.54596e-11	6.00447	10.2556
SYNRG	4.1721e-13	4.83426e-11	6.76921	10.2273
ZNF260	4.22509e-13	4.87121e-11	4.65289	10.2231
OAS1	4.55906e-13	5.13514e-11	6.25743	10.1979
NUDCD1	4.74617e-13	5.29707e-11	5.18022	10.1846
NAGK	5.70116e-13	6.14608e-11	8.46428	10.1239
C9orf69	6.83953e-13	7.16996e-11	6.1365	10.0639
FAM98B	7.25708e-13	7.50468e-11	5.94594	10.0443
GIMAP7	7.27686e-13	7.50468e-11	8.08965	10.0434
SP4	8.4734e-13	8.55813e-11	7.26592	9.99337
IDH1	8.99279e-13	8.9715e-11	6.04012	9.97383
MGC70870	9.38255e-13	9.28454e-11	3.74511	9.95991
PVRIG	9.65599e-13	9.40286e-11	7.18282	9.95048
PCMT1	9.89372e-13	9.5582e-11	7.8746	9.94251
LFNG	1.06588e-12	1.0137e-10	6.46327	9.9181
MGME1	1.07103e-12	1.01466e-10	6.48358	9.91652
COA3	1.09048e-12	1.02909e-10	6.576	9.91062
SGK223	1.11351e-12	1.04679e-10	6.20528	9.90378
AHSA1	1.14827e-12	1.07533e-10	7.49552	9.89372
JKAMP	1.21663e-12	1.13068e-10	6.46919	9.8748
CYSLTR1	1.28196e-12	1.1824e-10	6.08427	9.85771
SUCLA2	1.3046e-12	1.1905e-10	5.93745	9.85199
TMEM69	1.41101e-12	1.28208e-10	6.89165	9.82639
MAT2B	1.71641e-12	1.53145e-10	8.46058	9.76254
HERC4	1.76465e-12	1.56735e-10	5.32191	9.75352
CNOT6	1.97502e-12	1.70577e-10	6.97307	9.7169
PEX11B	2.00511e-12	1.72567e-10	6.35299	9.71199
HMG20A	2.02807e-12	1.7393e-10	6.47236	9.70829
LOC101927204	2.04638e-12	1.74887e-10	5.12421	9.70537
GALNT7	2.26621e-12	1.91003e-10	6.24449	9.67226
COG6	2.30222e-12	1.93371e-10	5.02324	9.66715
ATP6V1C1	2.32705e-12	1.94787e-10	5.45877	9.66367
DTX3L	2.4411e-12	2.0175e-10	8.5042	9.64816
GOLPH3L	2.57656e-12	2.12041e-10	6.03157	9.63067
IPO8	2.65575e-12	2.17825e-10	6.53827	9.62087
SLC46A2	2.6961e-12	2.1893e-10	5.20919	9.61599
FUNDC1	2.72519e-12	2.2056e-10	5.5218	9.61252
VPS72	2.75774e-12	2.22458e-10	5.98056	9.60868
TSNAX	2.7771e-12	2.23283e-10	7.96063	9.60642
OSBPL11	2.92427e-12	2.30565e-10	6.83302	9.58972
UNG	3.16457e-12	2.44773e-10	5.18715	9.56421
RP11-395B7.7	3.41258e-12	2.62297e-10	6.39006	9.53986
ZNF146	3.81508e-12	2.87803e-10	6.92418	9.50392
FASTKD1	4.31693e-12	3.2169e-10	6.20258	9.46414
MINA	4.71219e-12	3.46914e-10	5.90217	9.43598
MTIF3	4.79054e-12	3.5057e-10	5.81516	9.43068
LOC100505549	5.20012e-12	3.73857e-10	6.05383	9.40434
SLC35B3	5.22438e-12	3.73857e-10	5.43944	9.40285
C6orf211	5.2409e-12	3.73857e-10	6.53262	9.40184
ARFIP1	5.25371e-12	3.73857e-10	5.58361	9.40105
ICAM2	5.59634e-12	3.9172e-10	8.69018	9.38079
ZNF623	5.74665e-12	4.0017e-10	4.32208	9.37229
NEK7	6.32811e-12	4.35695e-10	8.68359	9.34142
GAPT	6.35812e-12	4.36453e-10	6.19557	9.33991
GBP3	6.44949e-12	4.39104e-10	6.55227	9.33534
CARD6	6.69368e-12	4.54464e-10	6.35915	9.32345
CTC-444N24.11	7.54182e-12	4.88958e-10	5.92539	9.28532
PCYOX1	7.62649e-12	4.91003e-10	5.59719	9.28175
TRAPPC6B	7.67127e-12	4.92129e-10	5.94818	9.27988
PAQR8	8.71172e-12	5.51637e-10	6.09567	9.2393
RIN2	9.3651e-12	5.86928e-10	6.29392	9.21625
CPOX	9.7587e-12	6.05386e-10	5.86402	9.20314
NACC2	1.03316e-11	6.33425e-10	6.04975	9.18498
AMMECR1	1.05199e-11	6.41213e-10	5.87997	9.17923
ISOC1	1.06711e-11	6.48812e-10	6.54988	9.17469
RP11-4O1.2	1.1547e-11	6.96871e-10	5.01637	9.14961
GTF2H1	1.21802e-11	7.29675e-10	5.42506	9.13265
MCM3	1.27267e-11	7.55014e-10	6.90252	9.11871
MRPL51	1.3032e-11	7.65693e-10	7.18052	9.11119
LOC101930324	1.48446e-11	8.49327e-10	7.32081	9.0699
CASP8AP2	1.50223e-11	8.55884e-10	5.482	9.06613
PTER	1.65877e-11	9.35409e-10	6.65655	9.03474
BRI3BP	1.66094e-11	9.35409e-10	6.41428	9.03433
PARP1	1.67269e-11	9.39861e-10	7.05432	9.0321
DENND2D	1.83204e-11	9.99524e-10	7.01348	9.00332
ZMYM6NB	1.84542e-11	1.00458e-09	6.7735	9.00102
CLCN3	1.86657e-11	1.01384e-09	6.07895	8.99742
RNF20	2.04116e-11	1.0893e-09	7.49201	8.96918
SNX1	2.138e-11	1.1238e-09	6.96074	8.95455
NUP43	2.1551e-11	1.12839e-09	6.37557	8.95204
SAMD9	2.21971e-11	1.15928e-09	6.09553	8.94272
CLOCK	2.22659e-11	1.16039e-09	6.61309	8.94174
TLR5	2.33137e-11	1.21241e-09	6.41758	8.92724

## Sheet: Down-Regulated Genes
Gene-symble	P.Value	adj.P-Value	Average-Expression	t-test
SBDS	4.41292e-19	2.15721e-15	9.008	-15.3408
SBDSP1	4.41292e-19	2.15721e-15	9.008	-15.3408
HAUS3	2.23877e-18	6.84002e-15	8.37912	-14.6707
CCNL1	8.17668e-18	1.66545e-14	9.4793	-14.1506
NXT1	9.84117e-18	1.71813e-14	8.10165	-14.0772
CXCR4	1.25599e-17	1.9546e-14	11.8605	-13.9809
HBEGF	1.92426e-17	2.47541e-14	7.59389	-13.8137
MAFF	5.94344e-17	6.92653e-14	8.22554	-13.3776
BTG3	6.02595e-17	6.92653e-14	7.27773	-13.3724
DBF4	1.54706e-16	1.45435e-13	7.73915	-13.0145
G0S2	2.72918e-16	2.03819e-13	9.37574	-12.802
TNFAIP3	7.24471e-16	4.42688e-13	11.0943	-12.4412
GABARAPL3	1.36493e-15	7.25254e-13	8.34491	-12.2103
JUN	1.47323e-15	7.5018e-13	8.54814	-12.1826
GABARAPL1	1.54128e-15	7.53438e-13	8.59909	-12.1663
PMAIP1	1.82787e-15	8.76016e-13	8.85435	-12.1047
AREG	2.45747e-15	1.13331e-12	6.00779	-11.9981
GZF1	3.40253e-15	1.40222e-12	6.72105	-11.8816
RIPK2	6.50456e-15	2.41594e-12	7.98445	-11.6514
MOAP1	6.71403e-15	2.41594e-12	9.30194	-11.6402
CSRNP1	6.72138e-15	2.41594e-12	8.15104	-11.6398
CCDC59	8.67538e-15	2.90471e-12	8.93939	-11.5499
SIK1	1.01127e-14	3.25228e-12	7.87266	-11.496
PFKFB3	1.42287e-14	4.1901e-12	8.42046	-11.3765
CLK1	1.46304e-14	4.25709e-12	9.77027	-11.3668
NR4A2	1.54301e-14	4.43697e-12	9.13289	-11.3483
DDIT4	2.22679e-14	5.72918e-12	9.88816	-11.2208
ZFP36	3.62642e-14	8.13183e-12	10.982	-11.0524
CTD-3222D19.5	4.97865e-14	1.06744e-11	7.24183	-10.9436
PTS	7.07469e-14	1.37238e-11	7.2002	-10.8237
CD83	8.2617e-14	1.4958e-11	9.52873	-10.7709
NFIL3	8.48014e-14	1.52406e-11	8.41089	-10.7621
JMJD6	1.42729e-13	2.28869e-11	7.44331	-10.586
SMAD7	1.43266e-13	2.28869e-11	7.52308	-10.5847
PIGA	1.47697e-13	2.3141e-11	6.53709	-10.5744
SKIL	1.49566e-13	2.32537e-11	7.83167	-10.5702
RP11-469M7.1	1.5127e-13	2.32537e-11	7.86203	-10.5664
GRASP	1.97804e-13	2.84396e-11	7.51689	-10.4763
RGS1	2.54392e-13	3.53286e-11	8.65895	-10.392
OSM	2.63469e-13	3.57866e-11	7.48438	-10.3803
LOC101928927	2.63546e-13	3.57866e-11	7.70784	-10.3802
SNHG15	2.63546e-13	3.57866e-11	7.70784	-10.3802
SNORA9	2.63546e-13	3.57866e-11	7.70784	-10.3802
CTA-29F11.1	3.54165e-13	4.39416e-11	7.08937	-10.2817
TIPARP	3.67837e-13	4.51792e-11	8.85404	-10.2691
JOSD1	3.79115e-13	4.52016e-11	9.27809	-10.2591
CXCL8	3.90902e-13	4.61566e-11	9.96771	-10.2489
C9orf38	4.28576e-13	4.91796e-11	4.93973	-10.2184
SLC2A3	5.41076e-13	5.90401e-11	8.98496	-10.1412
MIR6883	6.11471e-13	6.49807e-11	8.36816	-10.1008
PER1	6.11471e-13	6.49807e-11	8.36816	-10.1008
SLC2A14	8.35356e-13	8.4721e-11	8.75506	-9.99805
ZBTB10	9.2947e-13	9.23501e-11	5.68705	-9.96299
PLAUR	1.2217e-12	1.13109e-10	8.68048	-9.87345
SYAP1	1.46799e-12	1.32892e-10	8.35933	-9.81347
IDI1	2.21793e-12	1.88231e-10	8.46458	-9.67924
SCML1	2.4035e-12	2.00499e-10	6.27706	-9.65319
ZNF394	2.41711e-12	2.00949e-10	8.1066	-9.65136
RGPD1	2.79986e-12	2.23641e-10	7.06799	-9.60378
RGPD2	2.79986e-12	2.23641e-10	7.06799	-9.60378
RP11-489E7.4	2.86023e-12	2.27719e-10	6.66024	-9.59688
MIR22	2.94349e-12	2.30592e-10	8.57173	-9.58761
MIR22HG	2.94349e-12	2.30592e-10	8.57173	-9.58761
PDE4B	3.0087e-12	2.34199e-10	8.30244	-9.58052
VEGFA	3.74816e-12	2.8408e-10	7.57214	-9.50962
NFKBIA	4.43952e-12	3.2882e-10	10.85	-9.45513
ZNF331	4.49341e-12	3.31807e-10	8.92691	-9.45126
HIF1A	4.87882e-12	3.5393e-10	11.124	-9.42482
DUSP1	5.36436e-12	3.79908e-10	10.9733	-9.39437
KLHL15	6.90209e-12	4.65326e-10	7.35766	-9.31365
RGPD3	7.23025e-12	4.73785e-10	7.69396	-9.2988
RGPD4	7.23025e-12	4.73785e-10	7.69396	-9.2988
RGPD5	7.23025e-12	4.73785e-10	7.69396	-9.2988
RGPD6	7.23025e-12	4.73785e-10	7.69396	-9.2988
RGPD8	7.23025e-12	4.73785e-10	7.69396	-9.2988
TFRC	7.59474e-12	4.91003e-10	7.71091	-9.28309
SELK	8.18099e-12	5.22088e-10	9.5545	-9.25935
JUND	8.48031e-12	5.38378e-10	9.38839	-9.24788
FOSL2	9.42569e-12	5.89214e-10	7.69906	-9.21419
AK057657	1.35862e-11	7.94433e-10	9.91571	-9.09798
IRS2	1.75888e-11	9.74841e-10	9.27059	-9.01621
SLC25A33	1.80199e-11	9.89759e-10	7.20322	-9.00855
RIT1	1.92003e-11	1.03369e-09	8.54958	-8.9885
NUPL1	1.97501e-11	1.06095e-09	7.9351	-8.97958
MASTL	2.645e-11	1.33023e-09	5.41603	-8.88749
SLC19A2	2.81528e-11	1.39251e-09	5.23047	-8.86786
BHLHE40	2.86636e-11	1.39251e-09	8.60743	-8.8622
CDKN1A	3.26276e-11	1.56064e-09	9.17816	-8.8215
GADD45B	3.31116e-11	1.57454e-09	8.17045	-8.81687
CTB-31O20.2	4.68675e-11	2.06754e-09	7.89119	-8.70799
EREG	4.7265e-11	2.07779e-09	6.50382	-8.70535
LINC-PINT	4.82111e-11	2.10801e-09	7.47395	-8.69915
NAMPT	5.21867e-11	2.24964e-09	10.5778	-8.67439
TP53INP2	5.62465e-11	2.39884e-09	7.37409	-8.65099
SLC7A5	5.81919e-11	2.46576e-09	7.7159	-8.64038
NLRP3	1.07977e-10	4.09809e-09	6.65405	-8.44808
PELI1	1.14505e-10	4.29912e-09	9.82179	-8.42988
ETV3	1.33501e-10	4.88479e-09	7.4397	-8.38234
YPEL5	1.44247e-10	5.20779e-09	10.8252	-8.3584
IFRD1	1.70137e-10	5.94919e-09	7.66337	-8.30739
STARD4	1.8043e-10	6.25543e-09	7.69335	-8.28926
PIK3IP1	1.85469e-10	6.39384e-09	9.15201	-8.28077
MIR6732	2.03943e-10	6.97172e-09	7.62465	-8.25149
ZC3H12A	2.03943e-10	6.97172e-09	7.62465	-8.25149
EAF1	2.36436e-10	7.90557e-09	8.10253	-8.20596
IER3	2.45609e-10	8.14541e-09	9.34227	-8.19424
PLK3	2.49614e-10	8.24186e-09	6.95541	-8.18927
DDIT3	3.29169e-10	1.03546e-08	7.75956	-8.10427
WHAMM	3.51462e-10	1.09016e-08	7.69617	-8.08417
ATF3	3.91181e-10	1.18332e-08	6.90436	-8.05135
NFKBIE	3.99642e-10	1.20444e-08	7.23905	-8.04479
CCNH	4.13093e-10	1.23584e-08	8.60712	-8.03465
THBD	4.85657e-10	1.4132e-08	6.19043	-7.98512
SGK1	5.07786e-10	1.45673e-08	9.91464	-7.9715
ZBTB21	6.3415e-10	1.76135e-08	8.12382	-7.90363
C12orf79	8.10141e-10	2.16992e-08	4.80314	-7.82896
RAB20	8.28294e-10	2.20776e-08	7.27928	-7.82221
TRIB1	8.85568e-10	2.34508e-08	7.54684	-7.80186
OTUD1	8.96868e-10	2.37243e-08	7.64774	-7.798
BRE-AS1	1.15598e-09	2.93102e-08	5.4601	-7.72085
DOCK4	1.4667e-09	3.57775e-08	5.25022	-7.6486
CD69	1.74016e-09	4.12141e-08	10.821	-7.5968
ID1	1.89748e-09	4.41697e-08	5.96681	-7.5706
ARL4A	2.01132e-09	4.64656e-08	7.75794	-7.55297
ZBTB43	2.49366e-09	5.61752e-08	7.24281	-7.48799
DUSP2	2.70208e-09	6.04246e-08	9.23085	-7.46375
NR4A3	2.76031e-09	6.15427e-08	6.15461	-7.45731
DNAJB1	5.16998e-09	1.04867e-07	9.11016	-7.26823
DUSP10	5.88378e-09	1.15977e-07	7.25106	-7.22935
SAMSN1	5.91776e-09	1.16553e-07	8.49852	-7.22762
ZNF791	9.89439e-09	1.82108e-07	8.43437	-7.07334
MAP3K8	1.05175e-08	1.91442e-07	8.31595	-7.05504
RASGEF1B	1.06812e-08	1.93673e-07	5.53371	-7.05041
CREM	1.21374e-08	2.15285e-07	7.41249	-7.01212
IER5	1.33045e-08	2.32443e-07	10.2905	-6.98463
JUNB	1.70064e-08	2.87463e-07	10.1231	-6.91117
RANBP2	1.70712e-08	2.88018e-07	8.22861	-6.91004
PHACTR1	1.93921e-08	3.20041e-07	7.04589	-6.87192
CCL3	1.9829e-08	3.25509e-07	8.68758	-6.86526
CCL3L1	1.9829e-08	3.25509e-07	8.68758	-6.86526
CCL3L3	1.9829e-08	3.25509e-07	8.68758	-6.86526
FCAR	2.16768e-08	3.50645e-07	5.86233	-6.83863
NFKB2	2.66947e-08	4.18251e-07	6.56194	-6.77643
RGCC	2.85443e-08	4.42409e-07	8.5814	-6.75643
LINC00936	3.91204e-08	5.76594e-07	9.31916	-6.66237
TNFRSF21	4.86894e-08	7.0169e-07	5.30699	-6.59711
ADM	4.95343e-08	7.10931e-07	7.45246	-6.59198
SNX9	5.0708e-08	7.24798e-07	7.4158	-6.585
PPIF	5.24236e-08	7.44531e-07	8.55361	-6.57508
BCL2A1	9.9327e-08	1.26709e-06	10.2356	-6.38465
FOS	9.9618e-08	1.27014e-06	10.7104	-6.38377
ELL2	1.55378e-07	1.84447e-06	6.41931	-6.25137
FOSB	1.97397e-07	2.26515e-06	8.27214	-6.18007
GPR183	2.34144e-07	2.62883e-06	9.49346	-6.12921
PPP1R15A	2.38666e-07	2.67345e-06	8.22021	-6.12351
ERMN	2.71336e-07	2.98201e-06	5.35521	-6.08528
MXD1	2.81905e-07	3.08568e-06	7.85452	-6.0739
RP6-99M1.2	2.90791e-07	3.16452e-06	3.78167	-6.06465
SC5D	3.76472e-07	3.96115e-06	6.36495	-5.98767
B3GNT5	4.72794e-07	4.811e-06	6.58356	-5.91972
KBTBD8	5.24456e-07	5.26574e-06	6.45831	-5.88877
GAFA1	5.45909e-07	5.45954e-06	4.53075	-5.87681
JAG1	5.88382e-07	5.80825e-06	5.04806	-5.85444
NINJ1	6.21363e-07	6.07737e-06	8.32947	-5.83816
DUSP4	7.06575e-07	6.80193e-06	5.60935	-5.79977
ICAM1	7.96391e-07	7.55938e-06	6.81974	-5.76402
ACSL1	8.58817e-07	8.04878e-06	8.9543	-5.74146
