# Supplementary material for: An Enhanced Multiple Sclerosis Disease Diagnosis via an Ensemble Approach
Source: Diagnostics (Basel). 2022 Jul 21;12(7):1771. doi: 10.3390/diagnostics12071771 (PMC9316893; doi:10.3390/diagnostics12071771)
Supplement: Supplementary file 1 [file diagnostics-12-01771-s001.zip › Table S2.xlsx]

## Sheet: KEGG_2019_Human_table
Term	Overlap	P-value	Adjusted P-value	Old P-value	Old Adjusted P-value	Odds Ratio	Combined Score	Genes
NOD-like receptor signaling pathway	30/178	3.75861e-11	1.15765e-08	0	0	4.12581	99.0375	CXCL8;TNFAIP3;CXCL1;NLRC4;MEFV;CXCL3;CXCL2;PYCARD;IFI16;NAMPT;CASP1;NLRP3;DEFA1B;GBP1;GABARAPL1;JUN;RIPK2;STAT1;NEK7;CARD6;DEFA3;DEFA1;NFKBIA;AIM2;OAS1;ATG16L1;OAS2;IL1B;CARD16;TLR4
Salmonella infection	20/86	1.90548e-10	2.93444e-08	0	0	5.69298	127.415	DYNC1I2;JUN;CXCL8;CCL3L1;CCL3L3;CXCL1;FOS;NLRC4;ARPC5;CXCL3;CXCL2;PYCARD;IL1A;IFNG;IL1B;CASP1;CCL3;CD14;TLR5;TLR4
Legionellosis	16/55	3.47338e-10	3.56601e-08	0	0	7.1214	155.109	CXCL8;CXCL1;NLRC4;CXCL3;CXCL2;NFKB2;PYCARD;CLK1;NFKBIA;IL1B;CASP1;CD14;TLR5;TLR4;HSPA1B;HSPA1A
Transcriptional misregulation in cancer	27/186	1.03883e-08	7.99896e-07	0	0	3.55352	65.3229	ATF1;CSF1R;CEBPA;CDKN1A;CXCL8;FLT1;CCNT1;BCL2A1;HDAC1;JMJD1C;MYC;NFKBIZ;CD14;MEF2C;TAF15;GADD45B;GADD45A;FUS;IL1R2;LMO2;DEFA3;FLI1;DUSP6;NR4A3;DDIT3;REL;TP53
Rheumatoid arthritis	18/91	2.37718e-08	1.46434e-06	0	0	4.84216	85.003	ATP6V1A;JUN;CXCL8;FLT1;CCL3L1;CCL20;CCL3L3;CXCL1;FOS;TNFSF13B;VEGFA;IL1A;IFNG;IL1B;ATP6V1B2;CCL3;TLR4;ATP6V1C1
NF-kappa B signaling pathway	16/95	1.39781e-06	7.17541e-05	0	0	4.12291	55.5794	CXCL8;TICAM2;PARP1;BCL2A1;GADD45B;DDX58;TNFAIP3;PTGS2;CXCL2;TNFSF13B;NFKB2;NFKBIA;IL1B;BLNK;CD14;TLR4
Influenza A	22/171	1.93256e-06	8.50328e-05	0	0	3.14945	41.4362	JUN;CXCL8;NXT1;RSAD2;DDX58;STAT1;MX1;EIF2AK3;PYCARD;NFKBIA;IL1A;OAS1;IFNG;OAS2;IL1B;TNFSF10;CASP1;NLRP3;TLR7;TLR4;HSPA1B;HSPA1A
Toll-like receptor signaling pathway	16/104	4.77145e-06	0.000183701	0	0	3.76612	46.1458	JUN;TICAM2;CXCL8;CCL3L1;STAT1;CCL3L3;FOS;NFKBIA;IL1B;CCL3;TLR8;MAP3K8;TLR7;CD14;TLR5;TLR4
MAPK signaling pathway	28/295	3.26074e-05	0.0011159	0	0	2.32351	24.0041	CSF1R;FLT1;AREG;DUSP10;MYC;MAP3K8;CD14;PRKACB;DUSP4;MAP3K2;MEF2C;JUN;DUSP2;GADD45B;GADD45A;FOS;DUSP6;PGF;EREG;DUSP7;VEGFA;NFKB2;IL1A;DDIT3;IL1B;TP53;HSPA1B;HSPA1A
Measles	17/138	4.8715e-05	0.00150042	0	0	3.01563	29.9438	JUN;DDX58;STAT1;MX1;EIF2AK3;TNFAIP3;FOS;NFKBIA;IL1A;OAS1;OAS2;IL1B;TLR7;TP53;TLR4;HSPA1B;HSPA1A
Kaposi sarcoma-associated herpesvirus infection	20/186	7.81369e-05	0.00218783	0	0	2.63224	24.8932	RB1;GABARAPL1;JUN;CDKN1A;CXCL8;STAT1;CXCL1;FOS;CXCL3;PTGS2;HIF1A;CXCL2;VEGFA;NFKBIA;HCK;ZFP36;MYC;GNB4;CTNNB1;TP53
IL-17 signaling pathway	13/93	0.00010155	0.00260644	0	0	3.42191	31.4643	JUN;CXCL8;CCL20;TNFAIP3;CXCL1;FOS;CXCL3;PTGS2;CXCL2;NFKBIA;IFNG;IL1B;FOSB
Colorectal cancer	1986-12-01	0.000189253	0.00448384	0	0	3.41579	29.2816	CDKN1A;JUN;MSH2;GADD45B;GADD45A;MYC;PMAIP1;CTNNB1;FOS;AREG;TP53;EREG
Hepatitis C	17/155	0.000206936	0.00455258	0	0	2.68488	22.7761	RB1;CDKN1A;RSAD2;YWHAB;DDX58;STAT1;MX1;EIF2AK3;IFIT1;NFKBIA;PPP2CB;OAS1;IFNG;OAS2;MYC;CTNNB1;TP53
Bladder cancer	1941-08-01	0.000215915	0.00443345	0	0	4.77655	40.317	RB1;CDKN1A;CXCL8;MYC;THBS1;TP53;VEGFA;HBEGF
Pertussis	1976-11-01	0.000250336	0.00481897	0	0	3.54313	29.3821	PYCARD;IL1A;JUN;CXCL8;TICAM2;IL1B;CASP1;NLRP3;FOS;CD14;TLR4
Malaria	1949-08-01	0.000764187	0.0138453	0	0	3.9967	28.6831	CXCL8;IFNG;IL1B;HBB;HBA2;HBA1;TLR4;THBS1
Leishmaniasis	1974-10-01	0.000824843	0.014114	0	0	3.30808	23.4884	NFKBIA;IL1A;JUN;IFNG;STAT1;IL1B;PTPN6;FOS;PTGS2;TLR4
Phagosome	15/152	0.00143215	0.023216	0	0	2.41577	15.8199	ATP6V1A;DYNC1I2;TFRC;STX7;M6PR;CORO1A;THBS1;FCAR;EEA1;TUBB2A;ATP6V1B2;OLR1;CD14;TLR4;ATP6V1C1
Epithelial cell signaling in Helicobacter pylori infection	1968-09-01	0.00172277	0.0265306	0	0	3.23997	20.6186	ATP6V1A;NFKBIA;JUN;CXCL8;ATP6V1B2;CXCL1;CSK;ATP6V1C1;HBEGF
TNF signaling pathway	12/110	0.00178761	0.0262183	0	0	2.67052	16.8961	NFKBIA;JUN;JAG1;CCL20;IL1B;TNFAIP3;MAP3K8;CXCL1;FOS;CXCL3;PTGS2;CXCL2
Osteoclast differentiation	13/127	0.00209426	0.0293196	0	0	2.50581	15.4572	CSF1R;JUN;STAT1;FOS;LILRA1;NFKB2;FOSL2;NFKBIA;IL1A;IFNG;IL1B;BLNK;FOSB
Apoptosis	14/143	0.00219212	0.0293554	0	0	2.39662	14.6743	JUN;GADD45B;PARP1;BCL2A1;GADD45A;PRF1;EIF2AK3;FOS;NFKBIA;DDIT3;TNFSF10;PMAIP1;TP53;CTSC
Necroptosis	15/162	0.00268089	0.0344047	0	0	2.26665	13.4222	HIST2H2AA3;TICAM2;HIST2H2AA4;PARP1;STAT1;TNFAIP3;PYCARD;IL1A;IFNG;IL1B;TNFSF10;CASP1;NLRP3;TLR4;PPID
Chagas disease (American trypanosomiasis)	11/103	0.0032275	0.0397628	0	0	2.61435	14.996	NFKBIA;PPP2CB;JUN;CXCL8;CCL3L1;IFNG;CCL3L3;IL1B;CCL3;FOS;TLR4
C-type lectin receptor signaling pathway	11/104	0.00347952	0.0412189	0	0	2.58921	14.6572	PYCARD;NFKBIA;PLK3;JUN;EGR3;STAT1;IL1B;CASP1;NLRP3;PTGS2;NFKB2
Thyroid cancer	1937-06-01	0.00358896	0.0409407	0	0	3.9697	22.349	CDKN1A;GADD45B;GADD45A;MYC;CTNNB1;TP53
Chronic myeloid leukemia	1976-09-01	0.00373185	0.0410503	0	0	2.89892	16.2075	RB1;NFKBIA;CDKN1A;CTBP2;GADD45B;HDAC1;GADD45A;MYC;TP53
Viral carcinogenesis	17/201	0.00374577	0.0397826	0	0	2.07043	11.5678	RB1;JUN;CDKN1A;EGR3;HIST1H2BJ;YWHAB;HDAC1;MRPS18B;HIST2H2BE;NFKB2;NFKBIA;REL;PMAIP1;HIST1H2BG;PRKACB;TP53;MAD1L1
Inflammatory bowel disease (IBD)	1965-08-01	0.00482863	0.0495739	0	0	3.0129	16.0684	IL1A;JUN;IFNG;STAT1;IL1B;RORA;TLR5;TLR4
Amoebiasis	1996-10-01	0.00581424	0.0577673	0	0	2.54998	13.1259	CXCL8;IFNG;IL1R2;IL1B;CXCL1;SERPINB9;CD1D;CD14;PRKACB;TLR4
Hepatitis B	14/163	0.00708187	0.068163	0	0	2.10256	10.4081	RB1;JUN;CDKN1A;TICAM2;EGR3;CXCL8;YWHAB;DDX58;STAT1;FOS;NFKBIA;MYC;TP53;TLR4
Epstein-Barr virus infection	16/201	0.00852709	0.0795861	0	0	1.94864	9.28432	RB1;JUN;CDKN1A;GADD45B;GADD45A;STAT1;DDX58;HDAC1;TNFAIP3;NFKB2;NFKBIA;OAS1;OAS2;MYC;BLNK;TP53
Propanoate metabolism	1932-05-01	0.00904901	0.0819734	0	0	3.82497	17.9969	SUCLA2;DBT;ECHDC1;ACADM;HIBCH
Cytokine-cytokine receptor interaction	21/294	0.00962453	0.0846958	0	0	1.74856	8.11932	IL32;CX3CR1;CSF1R;CXCL8;CCL3L1;CCL20;IL1R2;CCL3L3;OSM;CXCL1;CXCL3;CXCL2;TNFSF13B;IL1A;IFNG;IL1B;TNFSF10;CCL3;CD27;TNFRSF17;CCR2
Chemokine signaling pathway	15/190	0.0114308	0.0977972	0	0	1.93262	8.64158	CX3CR1;CXCL8;CCL3L1;CCL20;STAT1;CCL3L3;CXCL1;CXCL3;CXCL2;NFKBIA;HCK;GNB4;CCL3;PRKACB;CCR2
Parathyroid hormone synthesis, secretion and action	10/106	0.0114407	0.095236	0	0	2.30942	10.3244	NR4A2;EGR1;MEF2C;CDKN1A;PDE4D;PDE4C;PDE4B;FOS;PRKACB;HBEGF
Prion diseases	1935-05-01	0.0131973	0.106967	0	0	3.49711	15.1346	EGR1;IL1A;IL1B;PRKACB;HSPA1A
Autophagy	11/128	0.0158449	0.125134	0	0	2.10373	8.71978	PPP2CB;GABARAPL1;ATG16L1;TP53INP2;DDIT4;EIF2AK3;ATG2A;ATG4C;IRS2;PRKACB;HIF1A
Mitophagy	1965-07-01	0.016498	0.127035	0	0	2.63629	10.8207	GABARAPL1;JUN;FUNDC1;NBR1;EIF2AK3;TP53;HIF1A
African trypanosomiasis	1937-05-01	0.0165793	0.124547	0	0	3.30808	13.5618	IFNG;IL1B;HBB;HBA2;HBA1
Breast cancer	12/147	0.0175294	0.128549	0	0	1.99835	8.08108	RB1;JUN;CDKN1A;FRAT2;JAG1;GADD45B;GADD45A;MYC;CTNNB1;FOS;TP53;NFKB2
HIF-1 signaling pathway	9/100	0.0211255	0.151318	0	0	2.20318	8.49828	CDKN1A;PFKFB3;FLT1;TFRC;IFNG;PDHB;HIF1A;TLR4;VEGFA
Human cytomegalovirus infection	16/225	0.0227206	0.159045	0	0	1.74079	6.58797	RB1;CDKN1A;CXCL8;CCL3L1;PTGER2;CCL3L3;PTGS2;VEGFA;NFKBIA;MYC;IL1B;GNB4;CCL3;CTNNB1;PRKACB;TP53
Pathogenic Escherichia coli infection	1955-06-01	0.0241702	0.165432	0	0	2.67052	9.94139	TUBB2A;CTNNB1;CD14;ARPC5;TLR5;TLR4
Fluid shear stress and atherosclerosis	11/139	0.027343	0.18308	0	0	1.93725	6.97273	THBD;IL1A;MEF2C;JUN;IFNG;IL1R2;IL1B;CTNNB1;FOS;TP53;VEGFA
p53 signaling pathway	1972-07-01	0.0274011	0.179565	0	0	2.37998	8.5612	CDKN1A;GADD45B;GADD45A;SESN2;PMAIP1;TP53;THBS1
Pathways in cancer	31/530	0.0292942	0.187971	0	0	1.43184	5.05491	RB1;CSF1R;CEBPA;CDKN1A;CXCL8;CTBP2;HDAC1;PTGER2;PTGS2;HIF1A;FRAT2;MYC;PMAIP1;PRKACB;JUN;JAG1;GADD45B;STAT1;GADD45A;FOS;PGF;NFKB2;VEGFA;EML4;NFKBIA;MSH2;IFNG;LPAR6;GNB4;CTNNB1;TP53
Endometrial cancer	1958-06-01	0.0304865	0.191629	0	0	2.53239	8.83925	CDKN1A;GADD45B;GADD45A;MYC;CTNNB1;TP53
Cell cycle	10/124	0.0307368	0.189338	0	0	1.97418	6.87467	RB1;CDKN1A;DBF4;GADD45B;GADD45A;YWHAB;HDAC1;MYC;TP53;MAD1L1
Pancreatic cancer	1975-07-01	0.0332952	0.201077	0	0	2.28478	7.77361	RB1;CDKN1A;GADD45B;STAT1;GADD45A;TP53;VEGFA
Circadian rhythm	1931-04-01	0.0362407	0.214657	0	0	3.15868	10.4792	PER1;BHLHE40;RORA;ARNTL
Small cell lung cancer	1993-08-01	0.0363476	0.211227	0	0	2.10579	6.97991	RB1;NFKBIA;CDKN1A;GADD45B;GADD45A;MYC;PTGS2;TP53
Proteoglycans in cancer	14/201	0.0367589	0.209662	0	0	1.70506	5.63246	CDKN1A;PLAUR;IQGAP1;HIF1A;THBS1;VEGFA;MYC;CTNNB1;PTPN6;HPSE;PRKACB;TP53;TLR4;HBEGF
Cytosolic DNA-sensing pathway	1963-06-01	0.0432376	0.242131	0	0	2.33141	7.32306	PYCARD;NFKBIA;AIM2;DDX58;IL1B;CASP1
Central carbon metabolism in cancer	1965-06-01	0.0491476	0.270312	0	0	2.25967	6.80823	SLC7A5;MYC;IDH1;PDHB;TP53;HIF1A
AGE-RAGE signaling pathway in diabetic complications	8/100	0.0520733	0.281379	0	0	1.95838	5.78723	EGR1;THBD;IL1A;JUN;CXCL8;STAT1;IL1B;VEGFA
Acute myeloid leukemia	1966-06-01	0.0522797	0.277623	0	0	2.22544	6.56759	CSF1R;CEBPA;BCL2A1;MYC;CD14;DUSP6
Non-small cell lung cancer	1966-06-01	0.0522797	0.272918	0	0	2.22544	6.56759	RB1;EML4;CDKN1A;GADD45B;GADD45A;TP53
Th17 cell differentiation	8/107	0.0716151	0.367624	0	0	1.83027	4.8254	NFKBIA;JUN;IFNG;STAT1;IL1B;RORA;FOS;HIF1A
TGF-beta signaling pathway	1990-07-01	0.0750872	0.379129	0	0	1.90398	4.92962	PPP2CB;ZFYVE16;IFNG;SMURF1;MYC;THBS1;SMAD7
Pyrimidine metabolism	1957-05-01	0.0826343	0.410506	0	0	2.14735	5.35406	NME6;DPYD;CMPK2;UPP1;DCK
Non-alcoholic fatty liver disease (NAFLD)	10/149	0.0848726	0.414933	0	0	1.64294	4.05248	IL1A;CEBPA;NDUFA8;JUN;CXCL8;DDIT3;IL1B;NDUFB3;EIF2AK3;IRS2
Graft-versus-host disease	1941-04-01	0.0851612	0.409838	0	0	2.38827	5.88282	IL1A;IFNG;IL1B;PRF1
FoxO signaling pathway	9/132	0.0916229	0.434152	0	0	1.66908	3.98922	PLK3;GABARAPL1;CDKN1A;GADD45B;GADD45A;PLK2;TNFSF10;IRS2;SGK1
Collecting duct acid secretion	2020-03-27	0.0962009	0.448938	0	0	2.71998	6.36833	ATP6V1A;ATP6V1B2;ATP6V1C1
Type I diabetes mellitus	1943-04-01	0.0975193	0.448297	0	0	2.27719	5.30063	IL1A;IFNG;IL1B;PRF1
Hematopoietic cell lineage	1997-07-01	0.101916	0.461621	0	0	1.76658	4.03418	CSF1R;IL1A;TFRC;IL1R2;IL1B;CD1D;CD14
Basal cell carcinoma	1963-05-01	0.114347	0.51042	0	0	1.94284	4.21308	CDKN1A;GADD45B;GADD45A;CTNNB1;TP53
Human T-cell leukemia virus 1 infection	13/219	0.114568	0.5041	0	0	1.45314	3.14835	RB1;EGR1;JUN;CDKN1A;IL1R2;FOS;NFKB2;NFKBIA;ZFP36;MYC;PRKACB;TP53;MAD1L1
Citrate cycle (TCA cycle)	2020-03-30	0.122314	0.530601	0	0	2.44798	5.14361	SUCLA2;IDH1;PDHB
Longevity regulating pathway	7/102	0.123872	0.529899	0	0	1.67999	3.50866	HDAC1;SESN2;IRS2;PRKACB;TP53;HSPA1B;HSPA1A
Shigellosis	1965-05-01	0.126043	0.531799	0	0	1.88306	3.90007	NFKBIA;CXCL8;RIPK2;U2AF1;ARPC5
beta-Alanine metabolism	2020-03-31	0.131536	0.547475	0	0	2.36901	4.80548	DPYD;ACADM;HIBCH
Notch signaling pathway	1948-04-01	0.131747	0.541041	0	0	2.03998	4.13479	JAG1;CTBP2;DTX3L;HDAC1
ErbB signaling pathway	1985-06-01	0.134097	0.543445	0	0	1.72799	3.47186	CDKN1A;JUN;MYC;AREG;EREG;HBEGF
PI3K-Akt signaling pathway	19/354	0.137934	0.551736	0	0	1.31389	2.60279	CSF1R;CDKN1A;FLT1;YWHAB;OSM;AREG;THBS1;PGF;EREG;VEGFA;PPP2CB;TCL1A;LPAR6;MYC;DDIT4;GNB4;SGK1;TP53;TLR4
Amphetamine addiction	1968-05-01	0.144562	0.570835	0	0	1.79999	3.48126	JUN;HDAC1;FOSB;FOS;PRKACB
Staphylococcus aureus infection	1968-05-01	0.144562	0.563609	0	0	1.79999	3.48126	SELPLG;DEFA3;DEFA1B;DEFA1;FCAR
Vibrio cholerae infection	1950-04-01	0.14665	0.564603	0	0	1.95838	3.75952	ATP6V1A;ATP6V1B2;PRKACB;ATP6V1C1
Hepatocellular carcinoma	10/168	0.150596	0.572637	0	0	1.45713	2.75857	RB1;CDKN1A;FRAT2;GADD45B;GADD45A;MYC;ACTL6A;CTNNB1;ARID2;TP53
B cell receptor signaling pathway	1971-05-01	0.16417	0.616637	0	0	1.72393	3.11489	NFKBIA;JUN;BLNK;PTPN6;FOS
Other glycan degradation	2020-02-18	0.166078	0.616288	0	0	2.71998	4.88318	GLB1;FUCA1
mTOR signaling pathway	9/152	0.170164	0.623933	0	0	1.44946	2.56699	ATP6V1A;SLC7A5;SESN2;DDIT4;ATP6V1B2;RICTOR;SGK1;FNIP1;ATP6V1C1
Melanoma	1972-05-01	0.17093	0.619371	0	0	1.69999	3.00303	RB1;CDKN1A;GADD45B;GADD45A;TP53
Th1 and Th2 cell differentiation	1992-06-01	0.174047	0.62333	0	0	1.59651	2.79139	NFKBIA;JUN;JAG1;IFNG;STAT1;FOS
Toxoplasmosis	7/113	0.17967	0.636071	0	0	1.51645	2.60319	NFKBIA;IFNG;STAT1;PPIF;TLR4;HSPA1B;HSPA1A
Glycosaminoglycan degradation	2020-02-19	0.180863	0.63302	0	0	2.57682	4.40641	GLB1;HPSE
Spliceosome	8/134	0.182702	0.632274	0	0	1.46148	2.48437	PRPF38B;PPIL1;TRA2A;SRSF4;SNRPA1;U2AF1;HSPA1B;HSPA1A
Glioma	1975-05-01	0.191832	0.656493	0	0	1.63199	2.69463	RB1;CDKN1A;GADD45B;GADD45A;TP53
Thyroid hormone signaling pathway	7/116	0.196478	0.665003	0	0	1.47723	2.40375	HDAC1;STAT1;MYC;CTNNB1;PRKACB;TP53;HIF1A
Tuberculosis	10/179	0.197734	0.66198	0	0	1.36759	2.21663	EEA1;PLK3;IL1A;IFNG;RIPK2;STAT1;IL1B;CD14;CORO1A;TLR4
Prostate cancer	1997-06-01	0.205211	0.679624	0	0	1.51421	2.39809	RB1;NFKBIA;CDKN1A;IL1R2;CTNNB1;TP53
Cellular senescence	9/160	0.208282	0.682455	0	0	1.37699	2.16031	RB1;IL1A;CDKN1A;CXCL8;GADD45B;GADD45A;MYC;TP53;PPID
Ferroptosis	1940-03-01	0.2233	0.723963	0	0	1.83599	2.75258	TFRC;ACSL1;TP53
Other types of O-glycan biosynthesis	2020-02-22	0.226172	0.725635	0	0	2.22544	3.30802	ST6GAL1;B4GALT1
Terpenoid backbone biosynthesis	2020-02-22	0.226172	0.718154	0	0	2.22544	3.30802	IDI1;PCYOX1
T cell receptor signaling pathway	6/101	0.231468	0.727471	0	0	1.45425	2.12802	NFKBIA;JUN;IFNG;MAP3K8;PTPN6;FOS
Mismatch repair	2020-02-23	0.24147	0.751239	0	0	2.12868	3.02488	MSH2;RPA2
Renin-angiotensin system	2020-02-23	0.24147	0.743727	0	0	2.12868	3.02488	CPA3;NLN
MicroRNAs in cancer	15/299	0.24285	0.740573	0	0	1.22808	1.73812	MIR29B2;CDKN1A;MIR23A;HDAC1;MIR29C;IRS2;PTGS2;THBS1;VEGFA;MIR155;MYC;DDIT4;CYP1B1;TP53;RECK
Gastric cancer	8/149	0.264818	0.799648	0	0	1.31435	1.74639	RB1;CDKN1A;FRAT2;GADD45B;GADD45A;MYC;CTNNB1;TP53
Vasopressin-regulated water reabsorption	1944-03-01	0.267422	0.799671	0	0	1.66908	2.20139	DYNC1I2;DYNLL1;PRKACB
Glycosylphosphatidylinositol (GPI)-anchor biosynthesis	2020-02-25	0.272165	0.806028	0	0	1.95838	2.54854	PGAP1;PIGA
Human papillomavirus infection	16/330	0.276085	0.809848	0	0	1.1869	1.5276	RB1;ATP6V1A;CDKN1A;JAG1;STAT1;HDAC1;MX1;PTGS2;THBS1;VEGFA;PPP2CB;ATP6V1B2;CTNNB1;PRKACB;TP53;ATP6V1C1
Basal transcription factors	1945-03-01	0.27862	0.809574	0	0	1.63199	2.08553	TAF15;TAF9B;TAF4
Glycosphingolipid biosynthesis	1945-03-01	0.27862	0.802008	0	0	1.63199	2.08553	B4GALT1;GLB1;B3GNT5
Proteasome	1945-03-01	0.27862	0.794582	0	0	1.63199	2.08553	PSMA5;IFNG;PSMB9
Biosynthesis of unsaturated fatty acids	2020-02-27	0.302812	0.855651	0	0	1.81332	2.16627	SCD5;HSD17B4
Renal cell carcinoma	1969-04-01	0.31124	0.871473	0	0	1.41912	1.65638	CDKN1A;JUN;HIF1A;VEGFA
Amino sugar and nucleotide sugar metabolism	1948-03-01	0.312424	0.866905	0	0	1.52999	1.77998	UGDH;NAGK;FPGT
Valine, leucine and isoleucine degradation	1948-03-01	0.312424	0.859165	0	0	1.52999	1.77998	DBT;ACADM;HIBCH
Morphine addiction	1991-05-01	0.314804	0.85805	0	0	1.34504	1.55461	PDE4D;PDE4C;PDE4B;GNB4;PRKACB
RIG-I-like receptor signaling pathway	1970-04-01	0.320557	0.866066	0	0	1.39885	1.59146	NFKBIA;CXCL8;RNF125;DDX58
Cocaine addiction	1949-03-01	0.323726	0.867023	0	0	1.49876	1.69039	JUN;FOSB;PRKACB
Ovarian steroidogenesis	1949-03-01	0.323726	0.859549	0	0	1.49876	1.69039	CYP1B1;PTGS2;PRKACB
GnRH signaling pathway	1993-05-01	0.331006	0.871366	0	0	1.31612	1.45513	MAP3K2;EGR1;JUN;PRKACB;HBEGF
Adherens junction	1972-04-01	0.339244	0.885485	0	0	1.35999	1.4702	YES1;CTNNB1;PTPN6;IQGAP1
PPAR signaling pathway	1974-04-01	0.357966	0.926499	0	0	1.32323	1.35938	ACSL1;SCD5;OLR1;ACADM
Galactose metabolism	1931-02-01	0.363233	0.932298	0	0	1.57934	1.59942	B4GALT1;GLB1
Ubiquinone and other terpenoid-quinone biosynthesis	2020-01-11	0.368023	0.936786	0	0	2.22544	2.22457	COQ5
Choline metabolism in cancer	1999-05-01	0.379942	0.959197	0	0	1.23635	1.19647	SLC22A3;JUN;FOS;GPCPD1;HIF1A
Fanconi anemia pathway	1954-03-01	0.380055	0.951683	0	0	1.35999	1.31571	RMI1;REV3L;RPA2
Lysosome	6/123	0.388402	0.96474	0	0	1.19414	1.12931	AP3M2;AP1G1;GLB1;FUCA1;M6PR;CTSC
Regulation of lipolysis in adipocytes	1955-03-01	0.391222	0.963972	0	0	1.33526	1.25312	IRS2;PTGS2;PRKACB
Fructose and mannose metabolism	1933-02-01	0.392719	0.95998	0	0	1.48362	1.38669	PFKFB3;FPGT
Fatty acid biosynthesis	2020-01-13	0.418629	1	0	0	1.88306	1.63971	ACSL1
Relaxin signaling pathway	6/130	0.439621	1	0	0	1.12984	0.928549	NFKBIA;JUN;GNB4;FOS;PRKACB;VEGFA
Peroxisome	1983-04-01	0.441509	1	0	0	1.17975	0.964513	ACSL1;PRDX1;IDH1;HSD17B4
Alcoholism	8/180	0.455021	1	0	0	1.08799	0.856696	HIST2H2AA3;HIST2H2AA4;HIST1H2BJ;HDAC1;GNB4;FOSB;HIST1H2BG;HIST2H2BE
Systemic lupus erythematosus	6/133	0.461351	1	0	0	1.10435	0.854324	HIST2H2AA3;HIST2H2AA4;IFNG;HIST1H2BJ;HIST1H2BG;HIST2H2BE
Allograft rejection	1938-02-01	0.46347	1	0	0	1.28841	0.990807	IFNG;PRF1
Wnt signaling pathway	7/158	0.468021	1	0	0	1.08455	0.823435	JUN;FRAT2;CTBP2;MYC;CTNNB1;PRKACB;TP53
Apelin signaling pathway	6/137	0.489976	1	0	0	1.07211	0.764841	EGR1;GABARAPL1;MEF2C;JAG1;GNB4;PRKACB
Estrogen signaling pathway	6/137	0.489976	1	0	0	1.07211	0.764841	JUN;FOS;PRKACB;HSPA1B;HBEGF;HSPA1A
cAMP signaling pathway	9/212	0.50114	1	0	0	1.03924	0.717978	NFKBIA;HCAR3;JUN;PTGER2;PDE4D;PDE4C;PDE4B;FOS;PRKACB
Primary bile acid biosynthesis	2020-01-17	0.508022	1	0	0	1.43999	0.975204	HSD17B4
mRNA surveillance pathway	1991-04-01	0.512903	1	0	0	1.07604	0.718436	PPP2CB;NXT1;CPSF2;GSPT1
Parkinson disease	6/142	0.525026	1	0	0	1.03436	0.666444	NDUFA8;LRRK2;NDUFB3;PPIF;UBE2L6;PRKACB
Adipocytokine signaling pathway	1969-03-01	0.539356	1	0	0	1.06434	0.657101	NFKBIA;ACSL1;IRS2
Fatty acid degradation	1944-02-01	0.541597	1	0	0	1.11272	0.682355	ACSL1;ACADM
AMPK signaling pathway	5/120	0.545987	1	0	0	1.01999	0.617258	RAB10;PPP2CB;PFKFB3;SCD5;IRS2
Pantothenate and CoA biosynthesis	2020-01-19	0.547429	1	0	0	1.28841	0.776296	DPYD
Steroid biosynthesis	2020-01-19	0.547429	1	0	0	1.28841	0.776296	SC5D
Circadian entrainment	1997-04-01	0.563574	1	0	0	1.00948	0.578891	PER1;GNB4;FOS;PRKACB
Hedgehog signaling pathway	1947-02-01	0.577592	1	0	0	1.04169	0.571773	SMURF1;PRKACB
Inositol phosphate metabolism	1974-03-01	0.587081	1	0	0	0.992424	0.528558	ITPKB;FIG4;MINPP1
Intestinal immune network for IgA production	1948-02-01	0.589121	1	0	0	1.01999	0.539702	TNFRSF17;TNFSF13B
Ribosome biogenesis in eukaryotes	4/101	0.595697	1	0	0	0.969497	0.502222	POP5;EMG1;NXT1;SBDS
Oxytocin signaling pathway	6/153	0.598339	1	0	0	0.959992	0.49305	MEF2C;JUN;CDKN1A;FOS;PTGS2;PRKACB
Purine metabolism	5/129	0.610539	1	0	0	0.94883	0.468165	NME6;PDE4D;PDE4C;PDE4B;DCK
N-Glycan biosynthesis	1950-02-01	0.611472	1	0	0	0.979192	0.481651	ST6GAL1;B4GALT1
Antigen processing and presentation	1977-03-01	0.614149	1	0	0	0.953759	0.464975	IFNG;HSPA1B;HSPA1A
Mannose type O-glycan biosynthesis	2020-01-23	0.617037	1	0	0	1.06434	0.513891	B4GALT1
Amyotrophic lateral sclerosis (ALS)	1951-02-01	0.622294	1	0	0	0.959992	0.455365	CASP1;TP53
Mineral absorption	1951-02-01	0.622294	1	0	0	0.959992	0.455365	CYBRD1;SLC26A6
Synaptic vesicle cycle	1978-03-01	0.622901	1	0	0	0.941531	0.44569	ATP6V1A;ATP6V1B2;ATP6V1C1
Dopaminergic synapse	5/131	0.624141	1	0	0	0.934344	0.44043	PPP2CB;GNB4;FOS;PRKACB;ARNTL
Natural killer cell mediated cytotoxicity	5/131	0.624141	1	0	0	0.934344	0.44043	IFNG;PRF1;ICAM2;TNFSF10;PTPN6
Complement and coagulation cascades	1979-03-01	0.631517	1	0	0	0.929613	0.427279	THBD;SERPINB2;PLAUR
Vitamin digestion and absorption	2020-01-24	0.632699	1	0	0	1.01999	0.466912	SLC19A2
Oxidative phosphorylation	5/133	0.637455	1	0	0	0.920293	0.414382	ATP6V1A;NDUFA8;NDUFB3;ATP6V1B2;ATP6V1C1
Human immunodeficiency virus 1 infection	8/212	0.640304	1	0	0	0.923766	0.411826	NFKBIA;JUN;TRIM5;AP1G1;GNB4;FOS;SAMHD1;TLR4
Hippo signaling pathway	6/160	0.641679	1	0	0	0.917993	0.407282	PPP2CB;YWHAB;MYC;CTNNB1;AREG;SMAD7
JAK-STAT signaling pathway	6/162	0.653535	1	0	0	0.906659	0.385656	CDKN1A;IFNG;STAT1;MYC;OSM;PTPN6
Folate biosynthesis	2020-01-26	0.66213	1	0	0	0.941531	0.388187	PTS
Endocytosis	9/244	0.669522	1	0	0	0.902944	0.362252	EEA1;RAB10;ZFYVE16;TFRC;SMURF1;VPS35;ARPC5;HSPA1B;HSPA1A
Ascorbate and aldarate metabolism	2020-01-27	0.67595	1	0	0	0.906659	0.355081	UGDH
VEGF signaling pathway	1959-02-01	0.700556	1	0	0	0.829824	0.295319	PTGS2;VEGFA
Gap junction	1988-03-01	0.702844	1	0	0	0.834539	0.294276	MAP3K2;TUBB2A;PRKACB
GABAergic synapse	1989-03-01	0.710079	1	0	0	0.825162	0.282518	GABARAPL1;GNB4;PRKACB
Nicotinate and nicotinamide metabolism	2020-01-30	0.714113	1	0	0	0.815993	0.274757	NAMPT
Herpes simplex virus 1 infection	18/492	0.718116	1	0	0	0.895603	0.296556	ZNF331;ZNF791;STAT1;DDX58;ZNF160;EIF2AK3;NFKBIA;OAS1;IFNG;OAS2;ZNF528;IL1B;ZNF559;SRSF4;ZNF700;ZNF611;ZNF721;TP53
Neurotrophin signaling pathway	4/119	0.721503	1	0	0	0.822851	0.268594	NFKBIA;JUN;RIPK2;TP53
Mucin type O-glycan biosynthesis	2020-01-31	0.725809	1	0	0	0.789671	0.253065	GALNT7
Retrograde endocannabinoid signaling	5/148	0.727642	1	0	0	0.82702	0.262948	NDUFA8;NDUFB3;GNB4;PTGS2;PRKACB
Rap1 signaling pathway	7/206	0.74152	1	0	0	0.831838	0.248764	CSF1R;DOCK4;FLT1;CTNNB1;THBS1;PGF;VEGFA
Base excision repair	1933-01-01	0.747786	1	0	0	0.741812	0.215599	PARP1
Oocyte meiosis	4/125	0.756344	1	0	0	0.783354	0.218758	PPP2CB;YWHAB;PRKACB;MAD1L1
Pentose and glucuronate interconversions	1934-01-01	0.758106	1	0	0	0.719994	0.199389	UGDH
SNARE interactions in vesicular transport	1934-01-01	0.758106	1	0	0	0.719994	0.199389	STX7
Glycerophospholipid metabolism	1997-03-01	0.763135	1	0	0	0.757107	0.204661	ETNK1;GPCPD1;LCLAT1
Aldosterone synthesis and secretion	1998-03-01	0.76918	1	0	0	0.749382	0.196661	ATF1;NR4A2;PRKACB
Glycolysis / Gluconeogenesis	1968-02-01	0.771999	1	0	0	0.719994	0.186314	MINPP1;PDHB
DNA replication	1936-01-01	0.777498	1	0	0	0.679995	0.171137	RPA2
Starch and sucrose metabolism	1936-01-01	0.777498	1	0	0	0.679995	0.171137	GBE1
Renin secretion	1969-02-01	0.778944	1	0	0	0.70956	0.177259	PTGER2;PRKACB
Inflammatory mediator regulation of TRP channels	3/100	0.78089	1	0	0	0.734394	0.181631	IL1B;PTGER2;PRKACB
Prolactin signaling pathway	1970-02-01	0.785703	1	0	0	0.699423	0.168685	STAT1;FOS
Aldosterone-regulated sodium reabsorption	1937-01-01	0.786604	1	0	0	0.661616	0.158808	SGK1
Primary immunodeficiency	1937-01-01	0.786604	1	0	0	0.661616	0.158808	BLNK
Glucagon signaling pathway	3/103	0.797533	1	0	0	0.713004	0.161304	SIK1;PDHB;PRKACB
Pyruvate metabolism	1939-01-01	0.803713	1	0	0	0.627687	0.137158	PDHB
Huntington disease	6/193	0.804964	1	0	0	0.76103	0.165111	NDUFA8;HDAC1;NDUFB3;PPIF;TAF4;TP53
Protein processing in endoplasmic reticulum	5/165	0.808894	1	0	0	0.741812	0.157329	PPP1R15A;DDIT3;EIF2AK3;HSPA1B;HSPA1A
Bacterial invasion of epithelial cells	1974-02-01	0.810948	1	0	0	0.661616	0.138642	CTNNB1;ARPC5
Glycine, serine and threonine metabolism	1940-01-01	0.811747	1	0	0	0.611995	0.127642	ALAS2
Homologous recombination	1941-01-01	0.819453	1	0	0	0.597068	0.118887	RPA2
Drug metabolism	3/108	0.822914	1	0	0	0.679995	0.132533	NME6;DPYD;UPP1
Insulin resistance	3/108	0.822914	1	0	0	0.679995	0.132533	NFKBIA;IRS2;SLC27A3
Porphyrin and chlorophyll metabolism	1942-01-01	0.826843	1	0	0	0.582852	0.110824	ALAS2
Tryptophan metabolism	1942-01-01	0.826843	1	0	0	0.582852	0.110824	CYP1B1
Focal adhesion	6/199	0.827321	1	0	0	0.738085	0.139913	JUN;FLT1;CTNNB1;THBS1;PGF;VEGFA
Tight junction	5/170	0.828747	1	0	0	0.719994	0.135244	PPP2CB;JUN;CD1D;WHAMM;PRKACB
Thermogenesis	7/231	0.837246	1	0	0	0.741812	0.131773	COA3;NDUFA8;ACSL1;ACTL6A;NDUFB3;NDUFAF1;PRKACB
RNA degradation	1979-02-01	0.838753	1	0	0	0.619742	0.108975	BTG3;DCP1B
Ras signaling pathway	7/232	0.840401	1	0	0	0.738615	0.128428	CSF1R;FLT1;REL;GNB4;PRKACB;PGF;VEGFA
Cholinergic synapse	3/112	0.841218	1	0	0	0.655709	0.113375	GNB4;FOS;PRKACB
Serotonergic synapse	3/113	0.84553	1	0	0	0.649906	0.109049	GNB4;PTGS2;PRKACB
Type II diabetes mellitus	1946-01-01	0.853504	1	0	0	0.53217	0.0842983	IRS2
Chemical carcinogenesis	1982-02-01	0.853606	1	0	0	0.597068	0.0945076	CYP1B1;PTGS2
Cysteine and methionine metabolism	1947-01-01	0.859502	1	0	0	0.520847	0.0788572	MAT2B
Nucleotide excision repair	1947-01-01	0.859502	1	0	0	0.520847	0.0788572	RPA2
Sphingolipid metabolism	1947-01-01	0.859502	1	0	0	0.520847	0.0788572	GLB1
Endocrine and other factor-regulated calcium reabsorption	1948-01-01	0.865255	1	0	0	0.509996	0.0738122	PRKACB
Ribosome	4/153	0.875984	1	0	0	0.639995	0.0847404	MRPL18;MRPL15;MRPL13;MRPS18C
Cushing syndrome	4/155	0.882163	1	0	0	0.631737	0.0792059	RB1;CDKN1A;CTNNB1;PRKACB
Calcium signaling pathway	5/188	0.886732	1	0	0	0.651059	0.0782657	ITPKB;CYSLTR1;ORAI3;PPIF;PRKACB
Protein digestion and absorption	1990-02-01	0.887305	1	0	0	0.543996	0.0650439	CPA3;KCNE3
Autoimmune thyroid disease	1953-01-01	0.890676	1	0	0	0.461883	0.0534742	PRF1
Glycosaminoglycan biosynthesis	1953-01-01	0.890676	1	0	0	0.461883	0.0534742	B4GALT1
Fc gamma R-mediated phagocytosis	1991-02-01	0.890971	1	0	0	0.538018	0.0621105	HCK;ARPC5
Glutathione metabolism	1956-01-01	0.903567	1	0	0	0.437139	0.0443281	IDH1
RNA transport	4/165	0.909198	1	0	0	0.59345	0.0564919	RANBP2;CYFIP1;POP5;NXT1
Viral myocarditis	1959-01-01	0.91494	1	0	0	0.414912	0.0368845	PRF1
Progesterone-mediated oocyte maturation	1999-02-01	0.916547	1	0	0	0.494541	0.0430955	PRKACB;MAD1L1
Long-term depression	1960-01-01	0.918425	1	0	0	0.407997	0.0347187	PPP2CB
Steroid hormone biosynthesis	1960-01-01	0.918425	1	0	0	0.407997	0.0347187	CYP1B1
Glycerolipid metabolism	1961-01-01	0.921767	1	0	0	0.401308	0.0326918	LCLAT1
Melanogenesis	2/101	0.921997	1	0	0	0.484749	0.039368	CTNNB1;PRKACB
Insulin signaling pathway	3/137	0.922388	1	0	0	0.536054	0.0433077	PRKAR1A;IRS2;PRKACB
Alzheimer disease	4/171	0.922638	1	0	0	0.572627	0.0461071	NDUFA8;IL1B;NDUFB3;EIF2AK3
Signaling pathways regulating pluripotency of stem cells	3/139	0.92687	1	0	0	0.528341	0.0401232	MYC;CTNNB1;SKIL
Arachidonic acid metabolism	1963-01-01	0.928047	1	0	0	0.388568	0.0290157	PTGS2
Cortisol synthesis and secretion	1965-01-01	0.933823	1	0	0	0.376612	0.025786	PRKACB
Adrenergic signaling in cardiomyocytes	3/145	0.93893	1	0	0	0.506479	0.0319156	PPP2CB;CREM;PRKACB
Long-term potentiation	1967-01-01	0.939136	1	0	0	0.36537	0.0229434	PRKACB
Retinol metabolism	1967-01-01	0.939136	1	0	0	0.36537	0.0229434	ALDH1A1
Regulation of actin cytoskeleton	5/214	0.940404	1	0	0	0.571958	0.0351443	CYFIP1;SPATA13;IQGAP1;ARPC5;ARHGEF7
Leukocyte transendothelial migration	2/112	0.946445	1	0	0	0.437139	0.0240613	RHOH;CTNNB1
Glutamatergic synapse	2/114	0.950022	1	0	0	0.42947	0.0220189	GNB4;PRKACB
Arrhythmogenic right ventricular cardiomyopathy (ARVC)	1972-01-01	0.950629	1	0	0	0.339997	0.0172147	CTNNB1
Bile secretion	1972-01-01	0.950629	1	0	0	0.339997	0.0172147	PRKACB
Metabolism of xenobiotics by cytochrome P450	1974-01-01	0.954594	1	0	0	0.330808	0.0153725	CYP1B1
Thyroid hormone synthesis	1974-01-01	0.954594	1	0	0	0.330808	0.0153725	PRKACB
Gastric acid secretion	1975-01-01	0.956455	1	0	0	0.326397	0.0145316	PRKACB
Sphingolipid signaling pathway	2/119	0.957995	1	0	0	0.411425	0.0176553	PPP2CB;TP53
ECM-receptor interaction	1982-01-01	0.967518	1	0	0	0.298534	0.00985793	THBS1
cGMP-PKG signaling pathway	3/166	0.968095	1	0	0	0.442406	0.014345	MEF2C;PPIF;IRS2
Taste transduction	1983-01-01	0.96885	1	0	0	0.294937	0.00933331	PRKACB
Insulin secretion	1986-01-01	0.972529	1	0	0	0.284649	0.00792915	PRKACB
Vascular smooth muscle contraction	2/132	0.973421	1	0	0	0.370906	0.00999164	ADM;PRKACB
Salivary secretion	1990-01-01	0.976767	1	0	0	0.271998	0.00639396	PRKACB
Dilated cardiomyopathy (DCM)	1991-01-01	0.97772	1	0	0	0.269009	0.00606129	PRKACB
Ubiquitin mediated proteolysis	2/137	0.977756	1	0	0	0.357369	0.00803904	SMURF1;UBE2L6
Cell adhesion molecules (CAMs)	2/145	0.983305	1	0	0	0.337652	0.00568462	SELPLG;ICAM2
Pancreatic secretion	1998-01-01	0.983384	1	0	0	0.249794	0.00418543	CPA3
Phosphatidylinositol signaling system	1999-01-01	0.984066	1	0	0	0.247271	0.00397173	ITPKB
Phospholipase D signaling pathway	2/148	0.985018	1	0	0	0.330808	0.00499371	CXCL8;LPAR6
Platelet activation	1/124	0.994415	1	0	0	0.197418	0.0011057	PRKACB
Neuroactive ligand-receptor interaction	6/338	0.994719	1	0	0	0.434553	0.00230077	P2RY13;CYSLTR1;LPAR6;PTGER2;P2RY14;ADM
Axon guidance	2/181	0.995531	1	0	0	0.270495	0.00121142	FES;DPYSL2
Olfactory transduction	1/444	0.999996	1	0	0	0.0551347	2.24269e-07	PRKACB
