# Supplementary material for: An Enhanced Multiple Sclerosis Disease Diagnosis via an Ensemble Approach
Source: Diagnostics (Basel). 2022 Jul 21;12(7):1771. doi: 10.3390/diagnostics12071771 (PMC9316893; doi:10.3390/diagnostics12071771)
Supplement: Supplementary file 1 [file diagnostics-12-01771-s001.zip › Table S3.xlsx]

## Sheet: GO_Biological_Process_2018_tabl
Term	Overlap	P-value	Adjusted P-value	Old P-value	Old Adjusted P-value	Odds Ratio	Combined Score	Genes
cytokine-mediated signaling pathway (GO:0019221)	58/633	8.0643e-09	4.11521e-05	0	0	2.24302	41.8004	CDKN1A;CXCL8;IRS2;RORA;CXCL1;IFI35;IFIT1;CXCL3;CXCL2;TNFSF13B;PYCARD;TRIM5;MYC;CASP1;MAP3K8;TRIM22;CCR2;SERPINB2;RSAD2;RIPK2;IL1R2;FOS;EREG;PSMA5;IL1A;HCK;AIM2;OAS1;IFNG;OAS2;IL1B;IRF2;PELI1;SNRPA1;TP53;CSF1R;CEBPA;CCL3L1;PTGS2;SAMHD1;HIF1A;CCL3;TNFRSF17;GBP1;IL32;EGR1;CCL20;STAT1;MX2;MX1;OSM;PSMB9;VEGFA;NFKBIA;CD27;PTPN6;XAF1;TRIM34
cellular response to lipopolysaccharide (GO:0071222)	18/91	2.37718e-08	6.06536e-05	0	0	4.84216	85.003	MEF2C;CXCL8;TICAM2;TNFAIP3;DEFA3;DEFA1;PYCARD;HCK;ZFP36;IL1B;ZC3H12A;PDE4B;CASP1;CCL3;NLRP3;CARD16;CD14;TLR4
positive regulation of cytokine production (GO:0001819)	29/220	2.72712e-08	4.63882e-05	0	0	3.22688	56.204	RORA;PTGS2;DDX60;HIF1A;PYCARD;IFI16;PDE4B;CYP1B1;NLRP3;CD14;CCR2;RIPK2;DDX58;PDE4D;EIF2AK3;EREG;NFKB2;IL1A;RGCC;IFNG;DDIT3;IL1B;CTNNB1;TLR7;HPSE;TLR5;TLR4;HSPA1B;HSPA1A
positive regulation of interleukin-1 beta production (GO:0032731)	2020-10-31	2.48728e-07	0.000317314	0	0	7.89671	120.085	PYCARD;EGR1;AIM2;IFI16;RIPK2;CCL3;CASP1;NLRP3;TLR8;TLR4
response to lipopolysaccharide (GO:0032496)	22/155	3.53846e-07	0.000361136	0	0	3.47455	51.6124	MEF2C;JUN;TICAM2;CXCL8;DEFA3;TNFAIP3;CXCL1;DEFA1;CXCL3;CXCL2;PYCARD;PRDX3;ZFP36;ZC3H12A;PDE4B;CASP1;NLRP3;CD27;CARD16;CD14;TRIB1;TLR4
regulation of interleukin-1 beta secretion (GO:0050706)	1934-10-01	6.57829e-07	0.000559484	0	0	7.19994	102.486	PYCARD;AIM2;RIPK2;ZC3H12A;CCL3;CASP1;NLRP3;TLR8;CARD16;TLR4
regulation of vascular endothelial growth factor production (GO:0010574)	2020-09-27	7.31728e-07	0.00053343	0	0	8.15993	115.282	IL1A;IL1B;EIF2AK3;CYP1B1;RORA;HPSE;PTGS2;HIF1A;CCR2
positive regulation of interleukin-8 production (GO:0032757)	1944-11-01	1.1015e-06	0.000702619	0	0	6.11995	83.9586	PYCARD;DDX58;IL1B;DDIT3;TLR8;TLR7;CD14;TLR5;TLR4;HSPA1B;HSPA1A
cellular response to molecule of bacterial origin (GO:0071219)	15/84	1.38127e-06	0.000783181	0	0	4.37139	58.9811	MEF2C;CXCL8;TICAM2;TNFAIP3;DEFA3;DEFA1;PYCARD;ZFP36;ZC3H12A;PDE4B;CASP1;NLRP3;CARD16;CD14;TLR4
positive regulation of sequence-specific DNA binding transcription factor activity (GO:0051091)	25/215	2.60023e-06	0.0013269	0	0	2.84649	36.6056	NLRC4;PRDX3;PYCARD;TRIM5;NLRP3;TRIM22;RIPK2;DDX58;VEGFA;NFKB2;NFKBIA;COPS5;RGCC;AIM2;DDIT3;IL1B;JMY;TRIM14;CTNNB1;CARD16;TLR4;HSPA1B;HSPA1A;LTF;TRIM34
neutrophil degranulation (GO:0043312)	42/479	2.9845e-06	0.00138453	0	0	2.14645	27.3074	CYFIP1;GRN;MS4A3;B4GALT1;CLEC12A;HVCN1;FGL2;HBB;SLC2A3;CXCL1;IQGAP1;GPR84;FCAR;PLAC8;PYCARD;PRDX4;OLR1;METTL7A;CD14;S100A11;CTSC;TICAM2;GCA;FUCA1;IDH1;PLAUR;DNAJC13;DEFA1;ARPC5;RNASE2;DYNLL1;PSMA5;RAB10;GLB1;PTPN6;MNDA;HPSE;CDK13;YPEL5;HSPA1B;HSPA1A;LTF
positive regulation of vascular endothelial growth factor production (GO:0010575)	2020-08-24	3.07639e-06	0.00130823	0	0	8.15993	103.564	IL1A;IL1B;EIF2AK3;CYP1B1;RORA;HPSE;PTGS2;HIF1A
regulation of I-kappaB kinase/NF-kappaB signaling (GO:0043122)	24/204	3.34219e-06	0.00131194	0	0	2.87998	36.3133	TICAM2;RIPK2;SLC20A1;STAT1;PLK2;ZFAND6;RHOH;TNFAIP3;RORA;PYCARD;NFKBIA;IL1A;PER1;TRIM5;IL1B;ZC3H12A;TNFSF10;REL;PELI1;CASP1;NLRP3;CARD16;TRIM22;LTF
neutrophil activation involved in immune response (GO:0002283)	42/483	3.6799e-06	0.00134133	0	0	2.12868	26.6354	CYFIP1;GRN;MS4A3;B4GALT1;CLEC12A;HVCN1;FGL2;HBB;SLC2A3;CXCL1;IQGAP1;GPR84;FCAR;PLAC8;PYCARD;PRDX4;OLR1;METTL7A;CD14;S100A11;CTSC;TICAM2;GCA;FUCA1;IDH1;PLAUR;DNAJC13;DEFA1;ARPC5;RNASE2;DYNLL1;PSMA5;RAB10;GLB1;PTPN6;MNDA;HPSE;CDK13;YPEL5;HSPA1B;HSPA1A;LTF
positive regulation of interleukin-1 beta secretion (GO:0050718)	2020-08-25	4.36254e-06	0.00148414	0	0	7.83354	96.6851	PYCARD;AIM2;RIPK2;CCL3;CASP1;NLRP3;TLR8;TLR4
neutrophil mediated immunity (GO:0002446)	42/487	4.52311e-06	0.00144259	0	0	2.11119	25.981	CYFIP1;GRN;MS4A3;B4GALT1;CLEC12A;HVCN1;FGL2;HBB;SLC2A3;CXCL1;IQGAP1;GPR84;FCAR;PLAC8;PYCARD;PRDX4;OLR1;METTL7A;CD14;S100A11;CTSC;TICAM2;GCA;FUCA1;IDH1;PLAUR;DNAJC13;DEFA1;ARPC5;RNASE2;DYNLL1;PSMA5;RAB10;GLB1;PTPN6;MNDA;HPSE;CDK13;YPEL5;HSPA1B;HSPA1A;LTF
cellular response to type I interferon (GO:0071357)	1965-12-01	1.09203e-05	0.00327801	0	0	4.51935	51.6331	EGR1;RSAD2;OAS1;OAS2;STAT1;MX2;IRF2;MX1;IFI35;IFIT1;SAMHD1;XAF1
type I interferon signaling pathway (GO:0060337)	1965-12-01	1.09203e-05	0.0030959	0	0	4.51935	51.6331	EGR1;RSAD2;OAS1;OAS2;STAT1;MX2;IRF2;MX1;IFI35;IFIT1;SAMHD1;XAF1
positive regulation of interleukin-1 secretion (GO:0050716)	2020-08-29	1.49714e-05	0.004021	0	0	6.75305	75.0221	PYCARD;AIM2;RIPK2;CCL3;CASP1;NLRP3;TLR8;TLR4
positive regulation of NF-kappaB transcription factor activity (GO:0051092)	17/128	1.82411e-05	0.00465423	0	0	3.25122	35.4768	RIPK2;NLRC4;NFKB2;PYCARD;PRDX3;NFKBIA;AIM2;TRIM5;IL1B;TRIM14;NLRP3;CARD16;TLR4;TRIM22;HSPA1B;LTF;HSPA1A
positive regulation of cytokine biosynthetic process (GO:0042108)	1940-09-01	2.64853e-05	0.00643593	0	0	5.50796	58.0479	EGR1;IL1A;IL1B;TLR8;TLR7;THBS1;TLR4;CCR2;EREG
positive regulation of interferon-gamma production (GO:0032729)	1943-09-01	4.89413e-05	0.0113522	0	0	5.12368	50.852	PYCARD;PDE4D;IL1B;PDE4B;TLR8;TLR7;CD14;TLR4;CCR2
regulation of interleukin-8 production (GO:0032677)	1934-08-01	5.28346e-05	0.0117224	0	0	5.75995	56.726	DDX58;IL1B;DDIT3;TLR7;TLR5;TLR4;HSPA1B;HSPA1A
positive regulation of protein complex assembly (GO:0031334)	13/88	5.66571e-05	0.0120467	0	0	3.61633	35.3623	JUN;PARP1;RPA2;VEGFA;TCL1A;AIM2;IFNG;PMAIP1;CTNNB1;SNX9;FNIP1;TLR4;TP53
cellular response to cytokine stimulus (GO:0071345)	37/456	6.12632e-05	0.012505	0	0	1.9863	19.2678	CSF1R;CEBPA;CDKN1A;PID1;SELPLG;CXCL8;CCL3L1;ZFAND6;RORA;CXCL1;PTGS2;IFIT1;HIF1A;CXCL2;PYCARD;ZFP36;TCL1A;MYC;ZC3H12A;CCL3;CASP1;CCR2;IL32;EGR1;CCL20;STAT1;IL1R2;OSM;FOS;EREG;VEGFA;IL1A;HCK;IL1B;PTPN6;TP53;SLC26A6
regulation of p38MAPK cascade (GO:1900744)	2020-07-26	6.1572e-05	0.0120847	0	0	6.59072	63.899	PER1;DUSP10;GADD45B;GADD45A;IL1B;ZC3H12A;VEGFA
positive regulation of cysteine-type endopeptidase activity (GO:2001056)	1955-10-01	6.74723e-05	0.0127523	0	0	4.45087	42.7453	PYCARD;AIM2;IFI16;RIPK2;MYC;CASP1;TNFSF10;NLRP3;PMAIP1;MEFV
cellular response to interferon-gamma (GO:0071346)	15/116	7.63722e-05	0.0139188	0	0	3.16549	30.0085	CCL3L1;CCL20;STAT1;HCK;OAS1;IFNG;TRIM5;OAS2;IRF2;CASP1;CCL3;GBP1;TRIM22;SLC26A6;TRIM34
positive regulation of interferon-alpha production (GO:0032727)	2020-06-19	7.83518e-05	0.0137872	0	0	7.73046	73.0861	DDX58;STAT1;RIPK2;TLR8;TLR7;TLR4
I-kappaB kinase/NF-kappaB signaling (GO:0007249)	1957-10-01	9.25402e-05	0.0157411	0	0	4.2947	39.8886	NFKBIA;TICAM2;PRDX4;RIPK2;REL;TLR8;TLR7;CD14;TLR4;NFKB2
negative regulation of I-kappaB kinase/NF-kappaB signaling (GO:0043124)	1947-09-01	0.000102177	0.0168196	0	0	4.68762	43.0737	PYCARD;NFKBIA;PER1;STAT1;ZC3H12A;TNFAIP3;NLRP3;RHOH;RORA
inflammatory response (GO:0006954)	24/252	0.000110662	0.0176472	0	0	2.33141	21.2369	CSF1R;CXCL8;CCL3L1;RIPK2;CCL20;PTGER2;CXCL1;NMI;FOS;NLRC4;MEFV;CXCL3;CXCL2;THBS1;NFKB2;IL1A;IL1B;REL;BLNK;CCL3;CD27;TLR8;NLRP3;TLR4
cellular response to mechanical stimulus (GO:0071260)	1948-09-01	0.000121248	0.0187493	0	0	4.58996	41.3908	MAP3K2;CASP8AP2;GADD45A;IL1B;CASP1;TLR8;TLR7;TLR5;TLR4
positive regulation of neuron death (GO:1901216)	1938-08-01	0.000123146	0.0184828	0	0	5.15364	46.3938	EGR1;DDIT3;DDIT4;CCL3;CTNNB1;FOS;TLR4;TP53
cellular response to interleukin-1 (GO:0071347)	17/150	0.000138808	0.0202382	0	0	2.77438	24.6432	EGR1;CXCL8;CCL3L1;RIPK2;CCL20;IL1R2;HIF1A;PSMB9;PYCARD;NFKBIA;PSMA5;IL1A;IL1B;ZC3H12A;PELI1;CCL3;MAP3K8
mRNA transcription (GO:0009299)	2020-06-21	0.000146103	0.02071	0	0	6.99423	61.7675	TFCP2;DDIT3;LMO2;HIF1A;TP53;EREG
cellular response to oxygen-containing compound (GO:1901701)	25/274	0.000158525	0.0218636	0	0	2.23356	19.5427	PID1;CXCL8;TNFAIP3;RORA;PRDX3;PYCARD;ZFP36;ZC3H12A;SESN2;PDE4B;CASP1;ADNP2;NLRP3;CD14;EGR1;MEF2C;JUN;TICAM2;DEFA3;FOS;DEFA1;NR4A3;CARD16;TLR4;SLC26A6
regulation of defense response to virus by host (GO:0050691)	2020-07-30	0.000165228	0.0221884	0	0	5.71195	49.7408	AIM2;DTX3L;DDX58;STAT1;ZC3H12A;TNFAIP3;IFIT1
cellular response to drug (GO:0035690)	2020-07-30	0.000165228	0.0216194	0	0	5.71195	49.7408	MEF2C;AIM2;TFRC;MYC;IL1B;PDE4B;TP53
negative regulation of transferase activity (GO:0051348)	2020-07-30	0.000165228	0.0210789	0	0	5.71195	49.7408	PRDX3;ZFP36;DTX3L;POT1;IRS2;TP53;SMAD7
adaptive immune response based on somatic recombination of immune receptors built from immunoglobulin superfamily domains (GO:0002460)	2020-05-14	0.000165298	0.0205735	0	0	8.74279	76.1301	JAG1;MSH2;BTN3A3;BTN3A2;TLR4
negative regulation of viral genome replication (GO:0045071)	1950-09-01	0.000168386	0.0204589	0	0	4.40636	38.288	RSAD2;OAS1;IFI16;OAS2;ZC3H12A;MX1;BANF1;IFIT1;LTF
regulation of viral genome replication (GO:0045069)	1963-10-01	0.000219637	0.0260653	0	0	3.88568	32.7312	CXCL8;RSAD2;OAS1;IFI16;OAS2;MX1;BANF1;IFIT1;PPID;LTF
cellular response to oxidative stress (GO:0034599)	14/115	0.000250216	0.0290193	0	0	2.98015	24.7149	JUN;PARP1;LRRK2;FOS;HIF1A;ARNTL;PRDX3;PRDX1;ZC3H12A;SESN2;ADNP2;TP53;HSPA1B;HSPA1A
regulation of helicase activity (GO:0051095)	2020-04-09	0.000295431	0.0335019	0	0	10.8799	88.4219	MSH2;POT1;IFIT1;TP53
intrinsic apoptotic signaling pathway by p53 class mediator (GO:0072332)	1943-08-01	0.000304893	0.0338233	0	0	4.55438	36.8702	PYCARD;IFI16;MSH2;JMY;DDIT4;PMAIP1;KRCC1;TP53
regulation of cell proliferation (GO:0042127)	50/740	0.000353739	0.038407	0	0	1.65404	13.1446	BTG3;CDKN1A;FLT1;CXCL8;IRS2;CXCL1;CXCL3;AREG;CXCL2;TNFSF13B;TCL1A;MYC;NAMPT;CYP1B1;ARID2;PGF;EREG;IL1A;HCK;IFNG;IL1B;SGK1;TP53;HBEGF;CSF1R;CEBPA;CTBP2;CCL3L1;HDAC1;THBS1;PRDX3;TBRG1;CSK;S100A11;JUN;JAG1;YES1;OSM;VEGFA;RGCC;NR4A3;PRC1;FES;BHLHE40;CD27;CTNNB1;PTPN6;CDK13;HSPA1B;HSPA1A
regulation of smooth muscle cell proliferation (GO:0048660)	1944-08-01	0.000359466	0.0382157	0	0	4.45087	35.2994	NR4A3;IFNG;STAT1;TNFAIP3;CTNNB1;TRIB1;THBS1;EREG
cellular response to lipid (GO:0071396)	18/178	0.000374767	0.0390293	0	0	2.47549	19.5296	MEF2C;PID1;TICAM2;CXCL8;DEFA3;TNFAIP3;RORA;DEFA1;PYCARD;ZFP36;ZC3H12A;PDE4B;CASP1;ADNP2;NLRP3;CARD16;CD14;TLR4
positive regulation of chemokine production (GO:0032722)	1934-07-01	0.00037872	0.0386521	0	0	5.03996	39.7084	PYCARD;CSF1R;EGR1;IL1B;TLR7;HIF1A;TLR4
positive regulation of cellular catabolic process (GO:0031331)	13/106	0.000382862	0.0383087	0	0	3.00224	23.6211	PFKFB3;DTX3L;PLK2;LRRK2;IRS2;MEFV;HIF1A;IFNG;IL1B;ZC3H12A;VPS35;SNX9;TRIM22
antibacterial humoral response (GO:0019731)	1935-07-01	0.000456886	0.0448364	0	0	4.89596	37.6552	HIST1H2BJ;RNASE6;DEFA3;DEFA1;IGHA2;HIST2H2BE;LTF
regulation of inflammatory response (GO:0050727)	17/166	0.000465815	0.04485	0	0	2.50697	19.2328	CCL3L1;TNFAIP3;RORA;NR1D2;MEFV;PTGS2;NFKBIA;HCK;PER1;CASP1;CCL3;NLRP3;VPS35;TLR7;TNFAIP8L2;TLR4;CCR2
regulation of NF-kappaB import into nucleus (GO:0042345)	2020-06-26	0.000520557	0.0491926	0	0	5.64919	42.7113	NFKBIA;IL1B;ZC3H12A;NLRP3;TLR7;TLR4
positive regulation of release of cytochrome c from mitochondria (GO:0090200)	2020-06-26	0.000520557	0.0482982	0	0	5.64919	42.7113	PYCARD;TNFSF10;PLAUR;PPIF;PMAIP1;TP53
positive regulation of proteasomal ubiquitin-dependent protein catabolic process (GO:0032436)	1970-10-01	0.000527314	0.0480515	0	0	3.49711	26.3952	CEBPA;PLK3;RNF125;RNF14;LRRK2;TRIB1;LONRF1;HSPA1B;SMAD7;HSPA1A
interferon-gamma-mediated signaling pathway (GO:0060333)	1970-10-01	0.000527314	0.0472085	0	0	3.49711	26.3952	HCK;OAS1;IFNG;TRIM5;OAS2;STAT1;IRF2;GBP1;TRIM22;TRIM34
regulation of cell death (GO:0010941)	1996-12-01	0.000533148	0.0469078	0	0	3.05998	23.0622	JUN;RIPK2;LRRK2;ZC3H12A;HBB;ADNP2;CTNNB1;VPS35;HBA1;HSPA1B;IER3;HSPA1A
regulation of transcription from RNA polymerase II promoter (GO:0006357)	86/1478	0.000541051	0.0467963	0	0	1.4244	10.7143	ATF1;RB1;CSRNP1;CDKN1A;PID1;CCNT1;RNF14;RORA;CHD2;CHD1;PHF6;IKZF5;ZFP36;ZMYM2;MYC;ZC3H12A;NAMPT;NFKBIZ;CCNL1;MEF2C;PARP1;RIPK2;DDX58;ANXA4;ACTL6A;LMO2;FOS;ETV3;MED26;SFPQ;ZFYVE16;IFNG;PRKAR1A;DDIT3;IRF2;TP53;TLR4;ATF3;PPID;CEBPA;CTBP2;HDAC1;CREM;HIF1A;ARNTL;TCEAL8;IFI16;NFIL3;NLRP3;TAF9B;FNIP1;SKIL;EGR1;PLK3;JUN;JAG1;STAT1;SMURF1;EAF2;OSM;NR1D2;FLI1;NFKB2;VEGFA;FOSL2;SMAD7;ASXL1;NR4A2;NFKBIA;PER1…
protein oligomerization (GO:0051259)	20/217	0.000610829	0.051951	0	0	2.2562	16.6975	B4GALT1;TRAPPC10;PRF1;EIF2AK3;HBB;TNFAIP3;HBA1;NLRC4;IKZF5;TRIM4;ATG16L1;DDIT3;ZC3H12A;NBR1;TRAPPC12;NLRP3;TP53;GBP1;TRIM22;TRIM34
positive regulation of p38MAPK cascade (GO:1900745)	2020-05-18	0.000617326	0.0516429	0	0	6.79995	50.2524	GADD45B;GADD45A;IL1B;ZC3H12A;VEGFA
lymphocyte mediated immunity (GO:0002449)	2020-04-11	0.000724607	0.0596398	0	0	8.90175	64.3586	JAG1;MSH2;BTN3A3;BTN3A2
positive regulation of leukocyte chemotaxis (GO:0002690)	1961-09-01	0.000781176	0.0632752	0	0	3.61177	25.8412	CXCL8;CCL3;CXCL1;CXCL3;CXCL2;THBS1;PGF;CCR2;VEGFA
negative regulation of viral life cycle (GO:1903901)	1961-09-01	0.000781176	0.0622866	0	0	3.61177	25.8412	RSAD2;OAS1;IFI16;TRIM5;OAS2;MX1;BANF1;IFIT1;LTF
innate immune response in mucosa (GO:0002227)	2020-05-19	0.000809818	0.0635769	0	0	6.44205	45.8591	HIST1H2BJ;DEFA3;DEFA1;HIST2H2BE;LTF
positive regulation of defense response (GO:0031349)	1974-10-01	0.000824843	0.0637754	0	0	3.30808	23.4884	NFKBIA;MEF2C;CCL3L1;CCL3;TLR8;TLR7;CD1D;TLR4;CCR2;EREG
signal transduction by p53 class mediator (GO:0072331)	1939-07-01	0.000906889	0.0690725	0	0	4.39381	30.7808	PYCARD;IFI16;SESN2;JMY;PMAIP1;KRCC1;TP53
positive regulation of reactive oxygen species metabolic process (GO:2000379)	1939-07-01	0.000906889	0.0680567	0	0	4.39381	30.7808	CDKN1A;PID1;GADD45A;ZC3H12A;THBS1;TLR4;TP53
positive regulation of transcription from RNA polymerase II promoter in response to stress (GO:0036003)	2020-06-29	0.000967531	0.0715553	0	0	5.06479	35.1535	DDIT3;SESN2;HIF1A;TP53;ATF3;VEGFA
cellular response to tumor necrosis factor (GO:0071356)	18/194	0.00103783	0.0756576	0	0	2.27132	15.6054	PID1;CXCL8;CCL3L1;CCL20;STAT1;ZFAND6;PSMB9;TNFSF13B;PSMA5;PYCARD;NFKBIA;TCL1A;ZFP36;AIM2;ZC3H12A;CCL3;CD27;TNFRSF17
positive regulation of interleukin-2 production (GO:0032743)	2020-05-20	0.00104373	0.0750164	0	0	6.11995	42.0132	IL1A;PDE4D;IL1B;PDE4B;CCR2
regulation of endoplasmic reticulum stress-induced intrinsic apoptotic signaling pathway (GO:1902235)	2020-05-20	0.00104373	0.0739745	0	0	6.11995	42.0132	LRRK2;DDIT3;EIF2AK3;PMAIP1;HSPA1A
intrinsic apoptotic signaling pathway in response to DNA damage by p53 class mediator (GO:0042771)	2020-05-20	0.00104373	0.0729612	0	0	6.11995	42.0132	PYCARD;MSH2;IFI16;DDIT4;TP53
PERK-mediated unfolded protein response (GO:0036499)	2020-04-12	0.0010519	0.0725387	0	0	8.15993	55.9539	CXCL8;DDIT3;EIF2AK3;ATF3
positive regulation of vascular endothelial growth factor receptor signaling pathway (GO:0030949)	2020-04-12	0.0010519	0.0715715	0	0	8.15993	55.9539	FLT1;IL1B;HIF1A;VEGFA
positive regulation of I-kappaB kinase/NF-kappaB signaling (GO:0043123)	16/163	0.00106859	0.0717499	0	0	2.40293	16.4394	TICAM2;RIPK2;SLC20A1;PLK2;IL1A;TRIM5;IL1B;TNFSF10;REL;CASP1;PELI1;TLR7;CARD16;TLR4;TRIM22;LTF
cellular response to decreased oxygen levels (GO:0036294)	1964-09-01	0.00111275	0.0737447	0	0	3.44247	23.412	RGCC;MYC;PMAIP1;RORA;CARD16;PTGS2;TP53;HIF1A;VEGFA
chemokine-mediated signaling pathway (GO:0070098)	1952-08-01	0.00114508	0.0749149	0	0	3.76612	25.5052	CXCL8;CCL3L1;CCL20;CCL3;CXCL1;CXCL3;CXCL2;CCR2
positive regulation of B cell proliferation (GO:0030890)	2020-06-30	0.00116811	0.0754539	0	0	4.89596	33.0593	MEF2C;TFRC;FCRL3;GPR183;IRS2;TNFSF13B
positive regulation of extrinsic apoptotic signaling pathway via death domain receptors (GO:1902043)	2020-03-06	0.00123809	0.0789749	0	0	12.2399	81.9361	PMAIP1;THBS1;ATF3
Fc receptor mediated stimulatory signaling pathway (GO:0002431)	14/135	0.00126742	0.0798473	0	0	2.53865	16.9347	CYFIP1;YES1;IGHV3-23;ARPC5;HCK;IGHG2;IGKV2D-28;NR4A3;IGKC;IGKV1-17;IGKV2-28;IGLV1-44;IGKV4-1;IGLC1
positive regulation of cellular metabolic process (GO:0031325)	1992-11-01	0.0013023	0.0810441	0	0	2.92693	19.4455	NFKBIA;CDKN1A;STARD4;PID1;HDAC1;GADD45A;ZC3H12A;TP53;THBS1;HIF1A;VEGFA
positive regulation of defense response to virus by host (GO:0002230)	2020-05-21	0.00132424	0.081417	0	0	5.82852	38.6251	AIM2;DTX3L;STAT1;DDX58;ZC3H12A
apoptotic process (GO:0006915)	20/231	0.00132498	0.0804923	0	0	2.11946	14.0443	PPP1R15A;PLK3;CSRNP1;PARP1;GADD45A;MX1;PRF1;PYCARD;NFKBIA;IL1A;IFNG;MYC;IL1B;PPIF;CASP1;NLRP3;PMAIP1;PTPN6;CD14;IER3
positive regulation of transcription from RNA polymerase II promoter (GO:0045944)	53/848	0.00142793	0.0857264	0	0	1.52999	10.0238	ATF1;CSRNP1;PID1;CCNT1;RORA;MYC;ZC3H12A;NAMPT;CCNL1;MEF2C;PARP1;RIPK2;DDX58;LMO2;FOS;SFPQ;DDIT3;IRF2;TP53;TLR4;ATF3;CEBPA;CTBP2;HDAC1;HIF1A;ARNTL;IFI16;NLRP3;TAF9B;EGR1;JUN;JAG1;STAT1;EAF2;OSM;NR1D2;NFKB2;VEGFA;FOSL2;SMAD7;ASXL1;NR4A2;NFKBIA;PER1;RGCC;COPS5;NR4A3;POU2AF1;MAFF;REL;CTNNB1;TAF4;CDK13
regulation of protein serine/threonine kinase activity (GO:0071900)	1980-10-01	0.00151831	0.0900922	0	0	3.05998	19.8597	PYCARD;CSF1R;CDKN1A;TCL1A;CCNT1;IFNG;GADD45A;SYAP1;TRIB1;LTF
positive regulation of autophagy (GO:0010508)	1967-09-01	0.0015498	0.0909036	0	0	3.28833	21.2743	PLK3;SCOC;IFNG;LRRK2;PLK2;ZC3H12A;SESN2;MEFV;TRIM22
negative regulation of apoptotic process (GO:0043066)	34/485	0.00163783	0.0949758	0	0	1.71611	11.0078	CSF1R;FLT1;BCL2A1;HDAC1;ZFAND6;THBS1;PRDX3;TCL1A;MYC;ZC3H12A;TAF9B;FNIP1;PLK3;MEF2C;EGR3;RIPK2;PLK2;ANXA4;PLAUR;SERPINB9;VEGFA;NR4A2;NFKBIA;HCK;COPS5;MSH2;PPIF;CD27;CTNNB1;CARD16;TP53;HSPA1B;HSPA1A;LTF
regulation of B cell proliferation (GO:0030888)	1943-07-01	0.00164948	0.0945764	0	0	3.98508	25.5336	MEF2C;TFRC;FCRL3;GPR183;IRS2;MNDA;TNFSF13B
regulation of interferon-gamma production (GO:0032649)	1943-07-01	0.00164948	0.0935256	0	0	3.98508	25.5336	PYCARD;PDE4D;IL1B;PDE4B;CD14;TLR4;CCR2
regulation of nitric oxide biosynthetic process (GO:0045428)	1932-06-01	0.00166317	0.0932654	0	0	4.58996	29.3713	IFNG;IL1B;ZC3H12A;HBB;PTGS2;TLR4
positive regulation of transcription, DNA-templated (GO:0045893)	66/1120	0.0017568	0.0974449	0	0	1.44256	9.15198	ATF1;RB1;CSRNP1;PID1;CCNT1;RNF14;RORA;MYC;ZC3H12A;NAMPT;CCNL1;MEF2C;DTX3L;PARP1;RIPK2;DDX58;LMO2;FOS;SFPQ;NIF3L1;DDIT3;IL1B;IRF2;TP53;TLR4;ATF3;ASF1A;CEBPA;CTBP2;HDAC1;CREBL2;HIF1A;ARNTL;IFI16;TP53INP2;NLRP3;TAF9B;MAP3K2;RNF20;EGR1;JUN;JAG1;TAF15;STAT1;EIF2AK3;EAF2;OSM;NR1D2;FLI1;NFKB2;VEGFA;FOSL2;SMAD7;ASXL1;NR4A2;NFKBIA;PER1;RGCC;COPS5;NR4A3;POU2AF1;MAFF;REL;CTNNB1;TAF4;CDK13
negative regulation of sequence-specific DNA binding transcription factor activity (GO:0043433)	14/140	0.00179554	0.0985228	0	0	2.44798	15.4772	RB1;ANXA4;TNFAIP3;SMAD7;PYCARD;NFKBIA;AIM2;DDIT3;ZC3H12A;BHLHE40;CYP1B1;NLRP3;SIK1;TRIB1
receptor-mediated endocytosis (GO:0006898)	17/188	0.00186524	0.101259	0	0	2.2136	13.9111	CXCL8;TFRC;IGHV3-23;M6PR;HBB;DNAJC13;ADM;HBA1;IGKV2D-28;IGKC;IGKV1-17;IGKV2-28;IGLV1-44;IGKV4-1;SNX9;IGLC1;IGHA2
negative regulation of transcription from RNA polymerase II promoter (GO:0000122)	38/565	0.00188918	0.101479	0	0	1.64643	10.3258	RB1;ZNF451;HDAC1;CREM;PHF6;IKZF5;ZFP36;IFI16;NFIL3;MYC;TAF9B;FNIP1;SKIL;PLK3;MEF2C;JUN;PARP1;STAT1;NR1D2;NFKB2;VEGFA;SMAD7;NR4A2;PER1;SFPQ;NR4A3;IFNG;DDIT3;BHLHE40;IRF2;REL;FOSB;MXD1;TP53;ATF3;PPID;HSPA1A;GZF1
cellular response to glucose starvation (GO:0042149)	1933-06-01	0.00196351	0.104373	0	0	4.45087	27.7424	IFI16;ZC3H12A;SESN2;EIF2AK3;PMAIP1;TP53
negative regulation of interleukin-1 beta production (GO:0032691)	2020-04-14	0.00199265	0.10483	0	0	6.99423	43.4921	ZC3H12A;NLRP3;CARD16;MEFV
hydrogen peroxide catabolic process (GO:0042744)	2020-04-14	0.00199265	0.10376	0	0	6.99423	43.4921	PRDX3;PRDX1;HBB;HBA1
regulation of protein oligomerization (GO:0032459)	2020-05-23	0.00204646	0.105486	0	0	5.3217	32.95	TCL1A;AIM2;PMAIP1;SNX9;TP53
negative regulation of viral transcription (GO:0032897)	2020-05-23	0.00204646	0.104431	0	0	5.3217	32.95	JUN;ZFP36;HDAC1;CCL3;TRIM14
positive regulation of protein oligomerization (GO:0032461)	2020-05-23	0.00204646	0.103397	0	0	5.3217	32.95	TCL1A;AIM2;PMAIP1;SNX9;TP53
negative regulation of cell proliferation (GO:0008285)	27/363	0.00209201	0.104662	0	0	1.82081	11.2337	BTG3;CEBPA;CDKN1A;CXCL8;CTBP2;CCL3L1;TNFAIP3;CXCL1;TBRG1;DUSP10;MYC;CYP1B1;ARID2;S100A11;OSM;EREG;IL1A;RGCC;IFNG;IL1B;BHLHE40;CTNNB1;PTPN6;TRIB1;TP53;HSPA1B;HSPA1A
negative regulation of MyD88-independent toll-like receptor signaling pathway (GO:0034128)	2020-03-07	0.00210094	0.104088	0	0	10.4913	64.683	TICAM2;CD14;TLR4
oxygen transport (GO:0015671)	2020-03-07	0.00210094	0.103087	0	0	10.4913	64.683	MYC;HBB;HBA1
positive regulation of tumor necrosis factor-mediated signaling pathway (GO:1903265)	2020-03-07	0.00210094	0.102105	0	0	10.4913	64.683	CASP1;HSPA1B;HSPA1A
positive regulation of cell death (GO:0010942)	1957-08-01	0.00210241	0.101213	0	0	3.43576	21.1803	EGR1;RIPK2;LRRK2;ZC3H12A;DDIT4;HBB;HBA1;FOS
response to molecule of bacterial origin (GO:0002237)	1998-11-01	0.0021777	0.103858	0	0	2.74773	16.8422	PRDX3;JUN;CXCL8;CD27;TNFAIP3;CXCL1;CD14;TRIB1;CXCL3;CXCL2;TLR4
positive regulation of cellular biosynthetic process (GO:0031328)	15/159	0.00223651	0.105675	0	0	2.30942	14.094	EGR1;STARD4;HBB;IRS2;PTGS2;HIF1A;AREG;THBS1;EREG;RGCC;DBF4;IFNG;MYC;IL1B;TLR4
autophagosome assembly (GO:0000045)	1958-08-01	0.00235322	0.110169	0	0	3.37652	20.4346	GABARAPL3;GABARAPL1;UBXN2A;SMURF1;ATG16L1;TP53INP2;ATG4C;ATG2A
mucosal immune response (GO:0002385)	2020-05-24	0.00249914	0.115937	0	0	5.09996	30.558	HIST1H2BJ;DEFA3;DEFA1;HIST2H2BE;LTF
negative regulation of intracellular signal transduction (GO:1902532)	15/161	0.00252531	0.116096	0	0	2.28073	13.6419	BCL2A1;STAT1;PLAUR;TNFAIP3;RHOH;RORA;THBS1;ARNTL;PYCARD;PER1;DDIT3;ZC3H12A;DDIT4;PPIF;FNIP1
regulation of mitochondrial membrane potential (GO:0051881)	1935-06-01	0.00268509	0.12234	0	0	4.19654	24.8437	PRDX3;TCL1A;PID1;LRRK2;PMAIP1;SLC25A36
intrinsic apoptotic signaling pathway (GO:0097193)	11/101	0.0027674	0.124974	0	0	2.66612	15.703	PYCARD;PPP1R15A;CDKN1A;BCL2A1;IFI16;DDIT3;JMY;CYP1B1;PMAIP1;TP53;KRCC1
regulation of intrinsic apoptotic signaling pathway (GO:2001242)	1947-07-01	0.00279594	0.125155	0	0	3.64593	21.4365	PYCARD;BCL2A1;EIF2AK3;PLAUR;PPIF;PMAIP1;TP53
positive regulation of tumor necrosis factor production (GO:0032760)	1947-07-01	0.00279594	0.124067	0	0	3.64593	21.4365	PYCARD;DDX58;CCL3;CD14;THBS1;TLR4;CCR2
positive regulation of proteasomal protein catabolic process (GO:1901800)	1973-09-01	0.00283329	0.12464	0	0	3.01806	17.7049	CEBPA;RNF125;RNF14;LRRK2;TRIB1;LONRF1;HSPA1B;SMAD7;HSPA1A
peptidyl-tyrosine dephosphorylation (GO:0035335)	2020-05-25	0.00302026	0.13173	0	0	4.89596	28.4084	DUSP4;DUSP10;PTPN6;DUSP6;DUSP7
positive regulation of nitric oxide biosynthetic process (GO:0045429)	2020-05-25	0.00302026	0.130614	0	0	4.89596	28.4084	IFNG;IL1B;HBB;PTGS2;TLR4
positive regulation of nitric oxide metabolic process (GO:1904407)	2020-05-25	0.00302026	0.129516	0	0	4.89596	28.4084	IFNG;IL1B;HBB;PTGS2;TLR4
regulation of cysteine-type endopeptidase activity (GO:2000116)	1936-06-01	0.00311263	0.132365	0	0	4.07997	23.5507	PYCARD;AIM2;IFI16;MEFV;PSMB9;LTF
Fc-gamma receptor signaling pathway involved in phagocytosis (GO:0038096)	13/133	0.0031472	0.132729	0	0	2.39276	13.7853	CYFIP1;YES1;IGHV3-23;ARPC5;HCK;IGHG2;IGKV2D-28;IGKC;IGKV1-17;IGKV2-28;IGLV1-44;IGKV4-1;IGLC1
positive regulation of chemotaxis (GO:0050921)	1948-07-01	0.00316014	0.132182	0	0	3.56997	20.5528	CXCL8;CXCL1;CXCL3;CXCL2;THBS1;CCR2;VEGFA
regulation of tumor necrosis factor production (GO:0032680)	1961-08-01	0.00324834	0.134766	0	0	3.21047	18.3947	PYCARD;ZFP36;ZC3H12A;CCL3;TNFAIP3;CD14;TLR4;LTF
stress-induced premature senescence (GO:0090400)	2020-03-08	0.00325973	0.134149	0	0	9.17993	52.5653	CDKN1A;TP53;ARNTL
positive regulation of interleukin-8 biosynthetic process (GO:0045416)	2020-03-08	0.00325973	0.133075	0	0	9.17993	52.5653	TLR8;TLR7;TLR4
regulation of MyD88-independent toll-like receptor signaling pathway (GO:0034127)	2020-03-08	0.00325973	0.132019	0	0	9.17993	52.5653	TICAM2;CD14;TLR4
positive regulation of tumor necrosis factor biosynthetic process (GO:0042535)	2020-03-08	0.00325973	0.13098	0	0	9.17993	52.5653	THBS1;TLR4;CCR2
B cell mediated immunity (GO:0019724)	2020-03-08	0.00325973	0.129956	0	0	9.17993	52.5653	MSH2;CD27;TLR8
immunoglobulin mediated immune response (GO:0016064)	2020-03-08	0.00325973	0.128949	0	0	9.17993	52.5653	CD27;TLR8;GAPT
interleukin-1 beta secretion (GO:0050702)	2020-03-08	0.00325973	0.127957	0	0	9.17993	52.5653	AIM2;NLRC4;TLR4
Fc-gamma receptor signaling pathway (GO:0038094)	13/134	0.00335864	0.130833	0	0	2.37491	13.528	CYFIP1;YES1;IGHV3-23;ARPC5;HCK;IGHG2;IGKV2D-28;IGKC;IGKV1-17;IGKV2-28;IGLV1-44;IGKV4-1;IGLC1
lipopolysaccharide-mediated signaling pathway (GO:0031663)	2020-04-16	0.00339454	0.13123	0	0	6.11995	34.7955	HCK;IL1B;CCL3;TLR4
T cell migration (GO:0072678)	2020-04-16	0.00339454	0.130243	0	0	6.11995	34.7955	CCL20;GPR183;CCL3;DEFA1
mRNA transcription from RNA polymerase II promoter (GO:0042789)	2020-04-16	0.00339454	0.129271	0	0	6.11995	34.7955	TFCP2;DDIT3;LMO2;HIF1A
regulation of interferon-alpha production (GO:0032647)	2020-04-16	0.00339454	0.128313	0	0	6.11995	34.7955	STAT1;DDX58;RIPK2;TLR4
programmed necrotic cell death (GO:0097300)	2020-04-16	0.00339454	0.12737	0	0	6.11995	34.7955	TICAM2;PPIF;CD14;TLR4
positive regulation of B cell activation (GO:0050871)	12/119	0.00346022	0.128887	0	0	2.46855	13.9879	MEF2C;IGHG2;TFRC;IGKC;GPR183;FCRL3;IGHV3-23;CD27;IRS2;IGLC1;IGHA2;TNFSF13B
regulation of reactive oxygen species metabolic process (GO:2000377)	1949-07-01	0.00355947	0.131623	0	0	3.49711	19.7172	CDKN1A;PID1;GADD45A;ZC3H12A;CYP1B1;TP53;THBS1
positive regulation of interferon-beta production (GO:0032728)	2020-05-26	0.00361543	0.132731	0	0	4.70765	26.469	DDX58;RIPK2;TLR8;TLR7;TLR4
positive regulation of apoptotic process (GO:0043065)	23/307	0.00394654	0.143851	0	0	1.83399	10.151	JUN;GADD45B;BCL2A1;GADD45A;NLRC4;DUSP6;PYCARD;MYC;DDIT3;ZC3H12A;JMY;TNFSF10;CASP1;CCL3;CYP1B1;CTNNB1;NLRP3;PMAIP1;SIK1;MNDA;ARHGEF7;TP53;PPID
modulation by host of viral transcription (GO:0043921)	2020-05-27	0.00429022	0.155269	0	0	4.5333	24.7129	JUN;CCNT1;HDAC1;CCL3;CHD1
cell cycle G1/S phase transition (GO:0044843)	1992-10-01	0.00429673	0.15441	0	0	2.66085	14.5014	RB1;RANBP2;PLK3;CDKN1A;DBF4;MYC;PLK2;RPA2;RGPD4;GSPT1
cellular response to starvation (GO:0009267)	11/107	0.00433136	0.154566	0	0	2.51662	13.6951	GABARAPL3;GABARAPL1;CDKN1A;IFI16;LRRK2;ZC3H12A;SESN2;EIF2AK3;PMAIP1;FNIP1;TP53
regulation of apoptotic process (GO:0042981)	49/815	0.00453522	0.160717	0	0	1.47179	7.94162	FLT1;ZFAND6;PYCARD;TCL1A;MYC;TNFSF10;CASP1;CYP1B1;MAP3K8;MEF2C;RIPK2;ANXA4;PLAUR;SERPINB9;DUSP6;HCK;PPIF;TNIK;ARHGEF7;SGK1;TP53;PPID;LTF;CSF1R;BCL2A1;HDAC1;OMA1;NLRC4;THBS1;PRDX3;PMAIP1;TAF9B;MAP3K2;PLK3;JUN;EGR3;GADD45B;STAT1;GADD45A;PLK2;VEGFA;NFKBIA;COPS5;JMY;CD27;CTNNB1;MNDA;HSPA1B;HSPA1A
regulation of cysteine-type endopeptidase activity involved in apoptotic process (GO:0043281)	1993-10-01	0.00464288	0.163397	0	0	2.63224	14.1415	PYCARD;MYC;CASP1;TNFSF10;NLRP3;PMAIP1;CARD16;FNIP1;THBS1;VEGFA
regulation of cytokine production (GO:0001817)	11/108	0.0046495	0.162509	0	0	2.49331	13.3916	PER1;CD83;IFI16;DDX58;NLRP3;BTN3A3;CSK;BTN3A2;EREG;CCR2;LTF
positive regulation of fat cell differentiation (GO:0045600)	1939-06-01	0.00470106	0.163194	0	0	3.76612	20.1863	ZFP36;SYAP1;ZC3H12A;CREBL2;WDFY2;PTGS2
interleukin-1 beta production (GO:0032611)	2020-03-09	0.00474189	0.163499	0	0	8.15993	43.6664	AIM2;NLRC4;TLR4
regulation of skeletal muscle cell differentiation (GO:2001014)	2020-03-09	0.00474189	0.162402	0	0	8.15993	43.6664	MEF2C;NR1D2;ARNTL
interleukin-1 secretion (GO:0050701)	2020-03-09	0.00474189	0.161319	0	0	8.15993	43.6664	AIM2;NLRC4;TLR4
membrane disruption in other organism (GO:0051673)	2020-03-09	0.00474189	0.160251	0	0	8.15993	43.6664	DEFA3;DEFA1;LTF
regulation of hair cycle (GO:0042634)	2020-03-09	0.00474189	0.159197	0	0	8.15993	43.6664	PER1;HPSE;ARNTL
B cell homeostasis (GO:0001782)	2020-03-09	0.00474189	0.158156	0	0	8.15993	43.6664	MEF2C;TNFAIP3;GAPT
T cell mediated immunity (GO:0002456)	2020-03-09	0.00474189	0.157129	0	0	8.15993	43.6664	JAG1;BTN3A3;BTN3A2
positive regulation of macromolecule metabolic process (GO:0010604)	21/276	0.00480412	0.158164	0	0	1.86259	9.94305	EGR1;MEF2C;PID1;DTX3L;DDX58;EIF2AK3;SERPINB9;HIF1A;VEGFA;IL1A;RGCC;IFNG;MYC;IL1B;ZC3H12A;CCL3;VPS35;TP53;TLR4;HSPA1B;HSPA1A
positive regulation of cell proliferation (GO:0008284)	29/424	0.00489994	0.160285	0	0	1.67433	8.90496	CSF1R;CDKN1A;PID1;FLT1;HDAC1;IRS2;AREG;THBS1;TNFSF13B;PRDX3;TCL1A;MYC;NAMPT;MEF2C;STAT1;OSM;PGF;EREG;VEGFA;HCK;NR4A3;IFNG;PRC1;IL1B;PTPN6;HPSE;CDK13;HBEGF;LTF
positive regulation of extrinsic apoptotic signaling pathway (GO:2001238)	2020-05-28	0.00505016	0.164146	0	0	4.37139	23.1174	PYCARD;TNFSF10;PMAIP1;G0S2;THBS1
positive regulation of mitotic nuclear division (GO:0045840)	1940-06-01	0.00534342	0.172579	0	0	3.67197	19.2113	RANBP2;IL1A;RGCC;IL1B;RGPD4;EREG
regulation of release of cytochrome c from mitochondria (GO:0090199)	1940-06-01	0.00534342	0.171494	0	0	3.67197	19.2113	PYCARD;TNFSF10;PLAUR;PPIF;PMAIP1;TP53
regulation of lipopolysaccharide-mediated signaling pathway (GO:0031664)	2020-04-18	0.00534844	0.170582	0	0	5.43996	28.4561	TRIM5;CARD16;TRIB1;LTF
interleukin-1-mediated signaling pathway (GO:0070498)	1995-10-01	0.00540074	0.17118	0	0	2.57682	13.4542	PSMA5;NFKBIA;IL1A;EGR1;RIPK2;IL1R2;IL1B;PELI1;MAP3K8;PSMB9
protein modification by small protein removal (GO:0070646)	20/261	0.00540091	0.170129	0	0	1.87585	9.79415	USPL1;RIPK2;DDX58;ACTL6A;USP34;TNFAIP3;JOSD1;HIF1A;PSMB9;SMAD7;PSMA5;NFKBIA;ASXL1;COPS5;ATXN7;MYC;ZC3H12A;NLRP3;TAF9B;TP53
positive regulation of protein catabolic process (GO:0045732)	1981-09-01	0.00570948	0.178745	0	0	2.71998	14.0504	PLK3;IFNG;TIPARP;SMURF1;IL1B;PLK2;TNFAIP3;VPS35;SNX9
translational termination (GO:0006415)	1996-10-01	0.00581424	0.180915	0	0	2.54998	13.1259	MRPS28;MRPL51;MRPL18;MRPS18B;MRPS31;MRPL15;CHCHD1;MRPL13;GSPT1;MRPS18C
endocytosis (GO:0006897)	20/263	0.00586794	0.181479	0	0	1.86158	9.56528	LRRK2;IGHV3-23;M6PR;HBB;RHOH;DNAJC13;HBA1;CORO1A;EEA1;IGKV2D-28;IGKC;IGKV1-17;IGKV2-28;DPYSL2;IGLV1-44;IGKV4-1;SNX9;IGLC1;CD14;IGHA2
positive regulation of myeloid cell differentiation (GO:0045639)	2020-05-29	0.00590071	0.181394	0	0	4.22066	21.6633	STAT1;FES;HIF1A;HSPA1B;HSPA1A
regulation of angiogenesis (GO:0045765)	15/177	0.00613037	0.187325	0	0	2.07456	10.5688	CXCL8;FLT1;STAT1;TNFAIP3;HIF1A;THBS1;PGF;VEGFA;IL1A;RGCC;IL1B;ZC3H12A;CYP1B1;CTNNB1;CCR2
negative regulation of binding (GO:0051100)	1982-09-01	0.00618729	0.187939	0	0	2.68681	13.6631	NFKBIA;JUN;BTAF1;IFI16;LRRK2;ID2B;MITD1;CARD16;IFIT1
response to tumor necrosis factor (GO:0034612)	1997-10-01	0.00625203	0.188782	0	0	2.52369	12.8074	PYCARD;ZFP36;TCL1A;PID1;CXCL8;CCL3L1;CCL20;ZFAND6;ZC3H12A;CCL3
positive regulation of toll-like receptor signaling pathway (GO:0034123)	2020-04-19	0.00655875	0.196878	0	0	5.15364	25.9071	TICAM2;RSAD2;TLR5;LTF
positive regulation of blood coagulation (GO:0030194)	2020-04-19	0.00655875	0.195727	0	0	5.15364	25.9071	THBD;HPSE;THBS1;TLR4
positive regulation of pri-miRNA transcription from RNA polymerase II promoter (GO:1902895)	2020-04-19	0.00655875	0.194589	0	0	5.15364	25.9071	JUN;FOS;HIF1A;TP53
positive regulation of neuron apoptotic process (GO:0043525)	2020-04-19	0.00655875	0.193464	0	0	5.15364	25.9071	DDIT3;CCL3;CTNNB1;TP53
induction of positive chemotaxis (GO:0050930)	2020-03-10	0.00656993	0.19268	0	0	7.34394	36.9052	CXCL8;PGF;VEGFA
3'-UTR-mediated mRNA destabilization (GO:0061158)	2020-03-10	0.00656993	0.191579	0	0	7.34394	36.9052	ZC3H12D;ZFP36;ZC3H12A
gas transport (GO:0015669)	2020-03-10	0.00656993	0.190491	0	0	7.34394	36.9052	MYC;HBB;HBA1
I-kappaB phosphorylation (GO:0007252)	2020-03-10	0.00656993	0.189414	0	0	7.34394	36.9052	PRDX4;TLR7;TLR4
T cell chemotaxis (GO:0010818)	2020-03-10	0.00656993	0.18835	0	0	7.34394	36.9052	GPR183;CCL3;DEFA1
negative regulation of interleukin-1 beta secretion (GO:0050713)	2020-03-10	0.00656993	0.187298	0	0	7.34394	36.9052	ZC3H12A;NLRP3;CARD16
negative regulation of lipopolysaccharide-mediated signaling pathway (GO:0031665)	2020-03-10	0.00656993	0.186258	0	0	7.34394	36.9052	CARD16;TRIB1;LTF
mitotic G1/S transition checkpoint (GO:0044819)	2020-03-10	0.00656993	0.185229	0	0	7.34394	36.9052	PLK3;RPA2;TP53
regulation of neuroblast proliferation (GO:1902692)	2020-03-10	0.00656993	0.184211	0	0	7.34394	36.9052	LRRK2;CTNNB1;VEGFA
regulation of interleukin-6 production (GO:0032675)	1942-06-01	0.00681724	0.1901	0	0	3.49711	17.4447	PYCARD;DDX58;IL1B;ZC3H12A;TNFAIP3;TLR4
negative regulation of endothelial cell proliferation (GO:0001937)	2020-05-30	0.00684723	0.189899	0	0	4.07997	20.3342	MEF2C;FLT1;RGCC;STAT1;THBS1
positive regulation of reactive oxygen species biosynthetic process (GO:1903428)	2020-05-30	0.00684723	0.188873	0	0	4.07997	20.3342	IFNG;IL1B;HBB;PTGS2;TLR4
regulation of innate immune response (GO:0045088)	1969-08-01	0.00693993	0.1904	0	0	2.83824	14.1074	IFI16;STAT1;TNFAIP3;TLR8;PTPN6;CD1D;SAMHD1;EREG
regulation of tumor necrosis factor-mediated signaling pathway (GO:0010803)	1956-07-01	0.00751915	0.205188	0	0	3.05998	14.9642	PYCARD;HIST1H2BJ;CASP1;TNFAIP3;CARD16;HSPA1B;HSPA1A
autophagosome organization (GO:1905037)	1956-07-01	0.00751915	0.204097	0	0	3.05998	14.9642	GABARAPL3;GABARAPL1;UBXN2A;ATG16L1;TP53INP2;ATG4C;ATG2A
response to hydrogen peroxide (GO:0042542)	1943-06-01	0.00765526	0.206692	0	0	3.41579	16.643	PRDX3;PPIF;HBB;TNFAIP3;CYP1B1;HBA1
positive regulation of interleukin-6 production (GO:0032755)	1943-06-01	0.00765526	0.205604	0	0	3.41579	16.643	PYCARD;DDX58;IL1B;TLR8;TLR4;EREG
cellular response to hypoxia (GO:0071456)	12/132	0.00789457	0.210921	0	0	2.22544	10.7746	PSMA5;PLK3;RGCC;MYC;PMAIP1;RORA;CARD16;PTGS2;TP53;HIF1A;PSMB9;VEGFA
hydrogen peroxide metabolic process (GO:0042743)	2020-04-20	0.00793751	0.210964	0	0	4.89596	23.6776	PRDX3;PRDX1;HBB;HBA1
inactivation of MAPK activity (GO:0000188)	2020-04-20	0.00793751	0.209871	0	0	4.89596	23.6776	DUSP4;DUSP2;DUSP10;DUSP6
entrainment of circadian clock by photoperiod (GO:0043153)	2020-04-20	0.00793751	0.208789	0	0	4.89596	23.6776	PER1;BHLHE40;SIK1;TP53
positive regulation of intracellular signal transduction (GO:1902533)	31/479	0.00810942	0.212217	0	0	1.58429	7.62792	CSF1R;FLT1;SLC20A1;IRS2;DDX60;THBS1;TRIM5;CCL3;TNFSF10;CASP1;PMAIP1;RICTOR;CD14;TRIM22;TICAM2;RIPK2;PLK2;FCRL3;OSM;EREG;VEGFA;IL1A;REL;PELI1;CD27;PTPN6;HPSE;CARD16;TP53;HBEGF;LTF
positive regulation of lymphocyte proliferation (GO:0050671)	1971-08-01	0.00822618	0.214174	0	0	2.75829	13.241	MEF2C;TFRC;FCRL3;IL1B;GPR183;IRS2;CD1D;TNFSF13B
regulation of peptidyl-serine phosphorylation (GO:0033135)	1986-09-01	0.00841234	0.21791	0	0	2.56184	12.2406	TCL1A;RIPK2;PDE4D;DDIT4;OSM;CREBL2;FNIP1;VEGFA;SMAD7
negative regulation of type I interferon production (GO:0032480)	1944-06-01	0.008565	0.220744	0	0	3.33816	15.8899	PYCARD;RNF125;DDX58;REL;TNFAIP3;UBE2L6
regulation of tumor necrosis factor biosynthetic process (GO:0042534)	2020-03-11	0.00876194	0.224684	0	0	6.67631	31.6279	THBS1;TLR4;CCR2
mononuclear cell differentiation (GO:1903131)	2020-03-11	0.00876194	0.223561	0	0	6.67631	31.6279	CSF1R;IFI16;VEGFA
positive regulation of transcription from RNA polymerase II promoter in response to endoplasmic reticulum stress (GO:1990440)	2020-03-11	0.00876194	0.222449	0	0	6.67631	31.6279	DDIT3;TP53;ATF3
monocyte differentiation (GO:0030224)	2020-03-11	0.00876194	0.221347	0	0	6.67631	31.6279	CSF1R;IFI16;VEGFA
positive regulation of mesenchymal cell proliferation (GO:0002053)	2020-03-11	0.00876194	0.220257	0	0	6.67631	31.6279	STAT1;MYC;VEGFA
macrophage differentiation (GO:0030225)	2020-03-11	0.00876194	0.219177	0	0	6.67631	31.6279	CSF1R;PARP1;VEGFA
carbohydrate derivative catabolic process (GO:1901136)	2020-03-11	0.00876194	0.218108	0	0	6.67631	31.6279	MGEA5;FUCA1;SAMHD1
regulation of blood vessel endothelial cell proliferation involved in sprouting angiogenesis (GO:1903587)	2020-03-11	0.00876194	0.217049	0	0	6.67631	31.6279	PPP1R16B;THBS1;VEGFA
lysosomal transport (GO:0007041)	1972-08-01	0.00893255	0.220207	0	0	2.71998	12.833	ZFYVE16;SNAPIN;DTX3L;AP1G1;RAB12;M6PR;VPS35;GPRASP1
regulation of fat cell differentiation (GO:0045598)	1972-08-01	0.00893255	0.219148	0	0	2.71998	12.833	ASXL1;ZFP36;SYAP1;ZC3H12A;RORA;CREBL2;WDFY2;ARNTL
positive regulation of protein serine/threonine kinase activity (GO:0071902)	11/118	0.008956	0.218672	0	0	2.28202	10.7607	CSF1R;TCL1A;FLT1;CCNT1;IFNG;LRRK2;IL1B;SYAP1;CCNL1;LTF;VEGFA
positive regulation of tumor necrosis factor superfamily cytokine production (GO:1903557)	1932-05-01	0.00904901	0.219891	0	0	3.82497	17.9969	PYCARD;IFNG;CCL3;CD14;TLR4
regulation of erythrocyte differentiation (GO:0045646)	1932-05-01	0.00904901	0.218849	0	0	3.82497	17.9969	ZFP36;STAT1;HIF1A;HSPA1B;HSPA1A
mitochondrial translational elongation (GO:0070125)	1987-09-01	0.00905313	0.217916	0	0	2.53239	11.914	MRPS28;MRPL51;MRPL18;MRPS18B;MRPS31;MRPL15;CHCHD1;MRPL13;MRPS18C
positive regulation of angiogenesis (GO:0045766)	10/103	0.00944126	0.226191	0	0	2.37668	11.0817	IL1A;CXCL8;FLT1;IL1B;ZC3H12A;CYP1B1;HIF1A;THBS1;PGF;VEGFA
regulation of interleukin-2 production (GO:0032663)	2020-04-21	0.00949357	0.226382	0	0	4.66282	21.7154	PDE4D;PDE4B;TNFAIP3;CCR2
negative regulation of viral process (GO:0048525)	2020-04-21	0.00949357	0.225329	0	0	4.66282	21.7154	ZFP36;STAT1;TRIM14;LTF
photoperiodism (GO:0009648)	2020-04-21	0.00949357	0.224286	0	0	4.66282	21.7154	PER1;BHLHE40;SIK1;TP53
protein deubiquitination (GO:0016579)	19/257	0.00949878	0.223375	0	0	1.80979	8.42746	RIPK2;DDX58;ACTL6A;USP34;TNFAIP3;JOSD1;HIF1A;PSMB9;SMAD7;PSMA5;NFKBIA;ASXL1;COPS5;ATXN7;MYC;ZC3H12A;NLRP3;TAF9B;TP53
regulation of proteasomal ubiquitin-dependent protein catabolic process (GO:0032434)	1988-09-01	0.00973017	0.227766	0	0	2.50362	11.5981	CEBPA;RNF125;RNF14;LRRK2;TRIB1;LONRF1;HSPA1B;SMAD7;HSPA1A
negative regulation of programmed cell death (GO:0043069)	27/408	0.0098189	0.228794	0	0	1.61999	7.48992	CSF1R;FLT1;BCL2A1;HDAC1;ZFAND6;THBS1;PRDX3;TCL1A;MYC;TAF9B;PLK3;EGR3;RIPK2;PLK2;ANXA4;PLAUR;SERPINB9;VEGFA;NFKBIA;HCK;COPS5;PPIF;CD27;TP53;HSPA1B;HSPA1A;LTF
positive regulation of vasculature development (GO:1904018)	10/104	0.0100755	0.233706	0	0	2.35383	10.8221	IL1A;CXCL8;FLT1;IL1B;ZC3H12A;CYP1B1;HIF1A;THBS1;PGF;VEGFA
positive regulation of cytokine-mediated signaling pathway (GO:0001961)	1933-05-01	0.0103143	0.238162	0	0	3.70906	16.9661	TICAM2;CASP1;HIF1A;HSPA1B;HSPA1A
regulation of interleukin-12 production (GO:0032655)	1933-05-01	0.0103143	0.237089	0	0	3.70906	16.9661	IFNG;RIPK2;MEFV;THBS1;TLR4
mitochondrial translational termination (GO:0070126)	1989-09-01	0.0104447	0.23901	0	0	2.47549	11.2923	MRPS28;MRPL51;MRPL18;MRPS18B;MRPS31;MRPL15;CHCHD1;MRPL13;MRPS18C
regulation of acute inflammatory response (GO:0002673)	11/121	0.0107158	0.244119	0	0	2.22544	10.0947	IGHG2;IGKV2D-28;IGKC;IGKV1-17;IGKV2-28;IGHV3-23;IGLV1-44;IGKV4-1;OSM;NLRP3;IGLC1
G1/S transition of mitotic cell cycle (GO:0000082)	10/105	0.0107416	0.24362	0	0	2.33141	10.5697	RB1;RANBP2;PLK3;CDKN1A;DBF4;MYC;PLK2;RPA2;GSPT1;RGPD4
response to cytokine (GO:0034097)	12/138	0.0110573	0.24967	0	0	2.12868	9.58899	CSF1R;JUN;PID1;STAT1;MX2;MX1;REL;CASP1;PTPN6;MEFV;XAF1;NFKB2
positive regulation of protein kinase activity (GO:0045860)	14/172	0.0111118	0.249795	0	0	1.99254	8.96594	MAP3K2;CSF1R;EGR1;CDKN1A;SYAP1;IQGAP1;EREG;VEGFA;TCL1A;IFNG;MAP3K8;SNX9;TNIK;LTF
positive regulation of response to external stimulus (GO:0032103)	1990-09-01	0.0111979	0.250628	0	0	2.44798	10.9964	NFKBIA;THBD;CCL3L1;CCL3;TLR7;DDX60;TLR4;THBS1;CCR2
regulation of JNK cascade (GO:0046328)	1990-09-01	0.0111979	0.249533	0	0	2.44798	10.9964	PYCARD;IL1A;PER1;DUSP10;COPS5;GADD45B;GADD45A;IL1B;CD27
regulation of vascular endothelial growth factor receptor signaling pathway (GO:0030947)	2020-04-22	0.0112351	0.249273	0	0	4.45087	19.9787	FLT1;IL1B;HIF1A;VEGFA
positive regulation of erythrocyte differentiation (GO:0045648)	2020-04-22	0.0112351	0.248194	0	0	4.45087	19.9787	STAT1;HIF1A;HSPA1B;HSPA1A
regulation of cytokine production involved in inflammatory response (GO:1900015)	2020-04-22	0.0112351	0.247124	0	0	4.45087	19.9787	PER1;ZC3H12A;MEFV;TLR4
negative regulation of phosphorylation (GO:0042326)	1975-08-01	0.0113239	0.248008	0	0	2.61118	11.7003	PRDX3;CDKN1A;PID1;LRRK2;ZC3H12A;PPIF;IRS2;DYNLL1
regulation of mesenchymal cell proliferation (GO:0010464)	2020-03-12	0.011332	0.247124	0	0	6.11995	27.4182	STAT1;MYC;VEGFA
positive regulation of interleukin-1 production (GO:0032732)	2020-03-12	0.011332	0.246072	0	0	6.11995	27.4182	AIM2;IFI16;TLR4
cellular response to arsenic-containing substance (GO:0071243)	2020-03-12	0.011332	0.24503	0	0	6.11995	27.4182	ZC3H12A;PPIF;ATF3
regulation of interleukin-2 biosynthetic process (GO:0045076)	2020-03-12	0.011332	0.243996	0	0	6.11995	27.4182	IL1A;ZFP36;IL1B
regulation of interleukin-8 biosynthetic process (GO:0045414)	2020-03-12	0.011332	0.24297	0	0	6.11995	27.4182	TLR8;TLR7;TLR4
histone H3 deacetylation (GO:0070932)	2020-03-12	0.011332	0.241954	0	0	6.11995	27.4182	PER1;SFPQ;HDAC1
negative regulation by host of viral transcription (GO:0043922)	2020-03-12	0.011332	0.240946	0	0	6.11995	27.4182	JUN;HDAC1;CCL3
negative regulation of interleukin-1 secretion (GO:0050711)	2020-03-12	0.011332	0.239946	0	0	6.11995	27.4182	ZC3H12A;NLRP3;CARD16
negative regulation of ATP metabolic process (GO:1903579)	2020-03-12	0.011332	0.238954	0	0	6.11995	27.4182	PID1;PARP1;PPIF
negative regulation of interleukin-12 production (GO:0032695)	2020-03-12	0.011332	0.237971	0	0	6.11995	27.4182	TLR8;MEFV;THBS1
positive regulation of leukocyte migration (GO:0002687)	1934-05-01	0.0116955	0.244599	0	0	3.59997	16.0147	CXCL8;CXCL1;CXCL3;CXCL2;VEGFA
regulation of interferon-beta production (GO:0032648)	1934-05-01	0.0116955	0.243601	0	0	3.59997	16.0147	PYCARD;DDX58;RIPK2;REL;TLR4
mitochondrial translation (GO:0032543)	10/107	0.0121736	0.252528	0	0	2.28783	10.0859	MRPS28;MRPL51;MRPL18;MRPS18B;MRPS31;MRPL15;MTIF3;CHCHD1;MRPL13;MRPS18C
response to lipid (GO:0033993)	12/140	0.012304	0.254199	0	0	2.09827	9.22784	PRDX3;ASXL1;JUN;CXCL8;CD27;CTNNB1;NR1D2;CXCL1;TRIB1;CXCL3;CXCL2;TLR4
positive regulation of type I interferon production (GO:0032481)	1962-07-01	0.0129347	0.266152	0	0	2.76385	12.0168	IFI16;RIPK2;DDX58;STAT1;CTNNB1;TLR4;NFKB2
intrinsic apoptotic signaling pathway in response to DNA damage (GO:0008630)	1948-06-01	0.0129843	0.2661	0	0	3.05998	13.2926	PYCARD;BCL2A1;IFI16;MSH2;DDIT4;TP53
lamellipodium assembly (GO:0030032)	2020-04-23	0.0131696	0.268817	0	0	4.25736	18.4337	CYFIP1;SPATA13;WHAMM;ARHGEF7
negative regulation of signal transduction in absence of ligand (GO:1901099)	2020-04-23	0.0131696	0.267746	0	0	4.25736	18.4337	IL1A;IL1B;HSPA1B;HSPA1A
negative regulation of extrinsic apoptotic signaling pathway in absence of ligand (GO:2001240)	2020-04-23	0.0131696	0.266684	0	0	4.25736	18.4337	IL1A;IL1B;HSPA1B;HSPA1A
regulation of interleukin-1 beta production (GO:0032651)	2020-03-13	0.0142904	0.288236	0	0	5.64919	23.9987	AIM2;IFI16;MEFV
B cell activation involved in immune response (GO:0002312)	2020-03-13	0.0142904	0.287102	0	0	5.64919	23.9987	MSH2;GPR183;GAPT
antimicrobial humoral immune response mediated by antimicrobial peptide (GO:0061844)	1949-06-01	0.0142994	0.286156	0	0	2.99753	12.7321	HIST1H2BJ;RNASE6;DEFA3;DEFA1;HIST2H2BE;LTF
negative regulation of cytokine production (GO:0001818)	10/110	0.0145853	0.290738	0	0	2.22544	9.40856	RNF125;RGCC;IFNG;DDX58;ZC3H12A;TNFAIP3;UBE2L6;MEFV;TLR4;THBS1
regulation of intracellular signal transduction (GO:1902531)	27/422	0.0147564	0.293004	0	0	1.56624	6.6034	HDAC1;LRRK2;ZFAND6;ABRACL;PYCARD;OPHN1;RACGAP1;NLRP3;RICTOR;TAF9B;GBP1;IER3;PPP1R16B;PLK3;TAF15;RMI1;RHOH;RPA2;RINT1;TBCK;ARHGAP30;IL1B;DDIT4;JMY;ARHGEF7;TAF4;TP53
regulation of endothelial cell proliferation (GO:0001936)	1979-08-01	0.0152069	0.300778	0	0	2.47897	10.377	PPP1R16B;EGR3;RGCC;STAT1;THBS1;HIF1A;PGF;VEGFA
positive regulation of neutrophil chemotaxis (GO:0090023)	2020-04-24	0.0153037	0.301523	0	0	4.07997	17.0529	CXCL8;CXCL1;CXCL3;CXCL2
negative regulation of G1/S transition of mitotic cell cycle (GO:2000134)	2020-04-24	0.0153037	0.300364	0	0	4.07997	17.0529	RB1;PLK3;CDKN1A;CDK2AP2
myeloid leukocyte differentiation (GO:0002573)	1950-06-01	0.0157044	0.307048	0	0	2.93758	12.2021	CEBPA;CSF1R;PARP1;IFI16;GPR183;VEGFA
positive regulation of stress-activated MAPK cascade (GO:0032874)	1980-08-01	0.016312	0.317711	0	0	2.44798	10.0755	PYCARD;IL1A;GADD45B;GADD45A;IL1B;ZC3H12A;CD27;VEGFA
negative regulation of MAPK cascade (GO:0043409)	1980-08-01	0.016312	0.316503	0	0	2.44798	10.0755	DUSP4;DUSP10;MYC;IL1B;TLR4;GBP1;DUSP6;DUSP7
positive regulation of smooth muscle cell proliferation (GO:0048661)	1937-05-01	0.0165793	0.32047	0	0	3.30808	13.5618	JUN;NR4A3;STAT1;THBS1;EREG
Fc-epsilon receptor signaling pathway (GO:0038095)	14/182	0.0174826	0.336655	0	0	1.88306	7.61991	JUN;IGHV3-23;FOS;PSMB9;NFKBIA;PSMA5;IGKV2D-28;NR4A3;IGKC;IGKV1-17;IGKV2-28;IGLV1-44;IGKV4-1;IGLC1
lamellipodium organization (GO:0097581)	2020-04-25	0.0176434	0.338474	0	0	3.91677	15.8135	CYFIP1;SPATA13;WHAMM;ARHGEF7
positive regulation of nuclear division (GO:0051785)	2020-04-25	0.0176434	0.337206	0	0	3.91677	15.8135	IL1A;RGCC;IL1B;EREG
positive regulation of neutrophil migration (GO:1902624)	2020-04-25	0.0176434	0.335948	0	0	3.91677	15.8135	CXCL8;CXCL1;CXCL3;CXCL2
regulation of nervous system development (GO:0051960)	2020-04-25	0.0176434	0.334699	0	0	3.91677	15.8135	MEF2C;LRRK2;CTNNB1;ARNTL
necroptotic process (GO:0070266)	2020-03-14	0.0176443	0.333478	0	0	5.24567	21.1786	TICAM2;CD14;TLR4
regulation of protein modification by small protein conjugation or removal (GO:1903320)	2020-03-14	0.0176443	0.332247	0	0	5.24567	21.1786	EGR1;HSPA1B;HSPA1A
mRNA metabolic process (GO:0016071)	1997-09-01	0.0176567	0.331258	0	0	2.27132	9.16851	ZFP36;SFPQ;SRSF4;U2AF1;TP53;SRSF11;HSPA1B;EREG;HSPA1A
mitochondrion disassembly (GO:0061726)	1938-05-01	0.0184674	0.345199	0	0	3.22103	12.8575	GABARAPL3;GABARAPL1;FUNDC1;ATG4C;ATG2A
positive regulation of innate immune response (GO:0045089)	1938-05-01	0.0184674	0.343939	0	0	3.22103	12.8575	TLR8;CD1D;DDX60;TLR5;EREG
negative regulation of NF-kappaB transcription factor activity (GO:0032088)	1982-08-01	0.0186941	0.346895	0	0	2.38827	9.50425	PYCARD;NFKBIA;AIM2;ANXA4;ZC3H12A;TNFAIP3;CYP1B1;NLRP3
regulation of DNA binding (GO:0051101)	1952-06-01	0.018795	0.347503	0	0	2.82459	11.2254	RB1;NFKBIA;JUN;IFI16;PLAUR;ID2B
cellular response to UV (GO:0034644)	1967-07-01	0.019228	0.354226	0	0	2.55759	10.106	CDKN1A;PARP1;PAPD7;MYC;CARD16;TP53;PPID
mitotic cell cycle phase transition (GO:0044772)	16/221	0.019576	0.35934	0	0	1.77229	6.97123	RB1;RANBP2;PLK3;DYNC1I2;CDKN1A;PLK2;RPA2;HAUS3;DYNLL1;GSPT1;RGPD4;HAUS2;HAUS1;DBF4;MYC;PHLDA1
regulation of pri-miRNA transcription from RNA polymerase II promoter (GO:1902893)	2020-04-26	0.0201939	0.369353	0	0	3.76612	14.6968	JUN;FOS;HIF1A;TP53
positive regulation of granulocyte chemotaxis (GO:0071624)	2020-04-26	0.0201939	0.368034	0	0	3.76612	14.6968	CXCL8;CXCL1;CXCL3;CXCL2
neutrophil chemotaxis (GO:0030593)	1953-06-01	0.0204858	0.372024	0	0	2.7713	10.7749	CXCL8;CCL3L1;CCL20;PDE4B;CCL3;CXCL3
regulation of RNA metabolic process (GO:0051252)	1939-05-01	0.0204919	0.370816	0	0	3.13844	12.2014	RBM38;CLK1;OAS1;OAS2;CLK4
cellular response to organic substance (GO:0071310)	11/133	0.0205042	0.369728	0	0	2.02465	7.87005	CSF1R;JUN;PID1;TIPARP;IL1B;CASP1;CCL3;CYP1B1;CTNNB1;SIK1;PTPN6
response to interferon-gamma (GO:0034341)	1968-07-01	0.020705	0.372034	0	0	2.51998	9.77092	CCL3L1;CCL20;STAT1;CASP1;CCL3;MEFV;SLC26A6
regulation of mitotic nuclear division (GO:0007088)	1984-08-01	0.021315	0.38165	0	0	2.33141	8.97207	IL1A;RGCC;NME6;IL1B;CDK13;HSPA1B;EREG;HSPA1A
negative regulation of interleukin-2 production (GO:0032703)	2020-03-15	0.0213979	0.381795	0	0	4.89596	18.8223	ZFP36;TNFAIP3;GBP1
positive regulation of acute inflammatory response (GO:0002675)	2020-03-15	0.0213979	0.380465	0	0	4.89596	18.8223	IL1B;OSM;PTGS2
positive regulation of membrane protein ectodomain proteolysis (GO:0051044)	2020-03-15	0.0213979	0.379144	0	0	4.89596	18.8223	IFNG;IL1B;SNX9
positive regulation of NF-kappaB import into nucleus (GO:0042346)	2020-03-15	0.0213979	0.377832	0	0	4.89596	18.8223	IL1B;TLR7;TLR4
toll-like receptor 4 signaling pathway (GO:0034142)	2020-03-15	0.0213979	0.376529	0	0	4.89596	18.8223	TICAM2;CD14;TLR4
positive regulation of immune response (GO:0050778)	1954-06-01	0.0222767	0.390647	0	0	2.71998	10.3474	PYCARD;IFNG;TLR8;NLRP3;CD1D;EREG
protein repair (GO:0030091)	2020-02-06	0.0224059	0.391567	0	0	8.15993	30.9949	PCMT1;MSRB1
positive regulation of hormone metabolic process (GO:0032352)	2020-02-06	0.0224059	0.39023	0	0	8.15993	30.9949	EGR1;HIF1A
negative regulation of translation in response to stress (GO:0032055)	2020-02-06	0.0224059	0.388903	0	0	8.15993	30.9949	SESN2;EIF2AK3
regulation of translational initiation in response to stress (GO:0043558)	2020-02-06	0.0224059	0.387585	0	0	8.15993	30.9949	PPP1R15A;EIF2AK3
regulation of nuclease activity (GO:0032069)	2020-02-06	0.0224059	0.386275	0	0	8.15993	30.9949	OAS1;OAS2
negative regulation of glucocorticoid receptor signaling pathway (GO:2000323)	2020-02-06	0.0224059	0.384975	0	0	8.15993	30.9949	PER1;ARNTL
positive regulation of fibroblast migration (GO:0010763)	2020-02-06	0.0224059	0.383683	0	0	8.15993	30.9949	ARHGEF7;THBS1
oxygen homeostasis (GO:0032364)	2020-02-06	0.0224059	0.3824	0	0	8.15993	30.9949	ALAS2;HIF1A
positive regulation of osteoblast proliferation (GO:0033690)	2020-02-06	0.0224059	0.381125	0	0	8.15993	30.9949	HPSE;LTF
pyrimidine-containing compound transmembrane transport (GO:0072531)	2020-02-06	0.0224059	0.379859	0	0	8.15993	30.9949	SLC25A36;SLC19A2
regulation of relaxation of cardiac muscle (GO:1901897)	2020-02-06	0.0224059	0.378601	0	0	8.15993	30.9949	PDE4D;PDE4B
positive regulation of microtubule motor activity (GO:2000576)	2020-02-06	0.0224059	0.377351	0	0	8.15993	30.9949	DYNC1I2;DYNLL1
positive regulation of helicase activity (GO:0051096)	2020-02-06	0.0224059	0.37611	0	0	8.15993	30.9949	MSH2;POT1
positive regulation of fever generation (GO:0031622)	2020-02-06	0.0224059	0.374877	0	0	8.15993	30.9949	IL1B;PTGS2
positive regulation of centrosome cycle (GO:0046607)	2020-02-06	0.0224059	0.373652	0	0	8.15993	30.9949	RANBP2;RGPD4
positive regulation of oxidative stress-induced cell death (GO:1903209)	2020-02-06	0.0224059	0.372435	0	0	8.15993	30.9949	SFPQ;TLR4
cellular response to cold (GO:0070417)	2020-02-06	0.0224059	0.371226	0	0	8.15993	30.9949	NFKBIA;EIF2AK3
regulation of microtubule nucleation (GO:0010968)	2020-02-06	0.0224059	0.370024	0	0	8.15993	30.9949	HSPA1B;HSPA1A
cellular response to organic cyclic compound (GO:0071407)	11/135	0.0226256	0.372447	0	0	1.99465	7.55708	EGR1;MEF2C;NR4A3;TIPARP;IL1B;ZC3H12A;CCL3;CYP1B1;CTNNB1;RORA;SLC26A6
autophagy of mitochondrion (GO:0000422)	1940-05-01	0.022656	0.371747	0	0	3.05998	11.5891	GABARAPL3;GABARAPL1;FUNDC1;ATG4C;ATG2A
negative regulation of cytokine secretion (GO:0050710)	1940-05-01	0.022656	0.370556	0	0	3.05998	11.5891	RGCC;ANXA4;ZC3H12A;TLR8;GBP1
negative regulation of ERK1 and ERK2 cascade (GO:0070373)	1940-05-01	0.022656	0.369372	0	0	3.05998	11.5891	DUSP4;DUSP10;GBP1;TLR4;DUSP6
regulation of intracellular transport (GO:0032386)	1940-05-01	0.022656	0.368196	0	0	3.05998	11.5891	RINT1;FES;LRRK2;MX2;NDEL1
negative regulation of smooth muscle cell proliferation (GO:0048662)	2020-04-27	0.0229598	0.371948	0	0	3.62664	13.687	MEF2C;IFNG;TNFAIP3;TRIB1
regulation of extrinsic apoptotic signaling pathway in absence of ligand (GO:2001239)	2020-04-27	0.0229598	0.370771	0	0	3.62664	13.687	IL1A;IL1B;HSPA1B;HSPA1A
fat cell differentiation (GO:0045444)	1955-06-01	0.0241702	0.389087	0	0	2.67052	9.94139	NR4A2;CEBPA;MKKS;NR4A3;CTBP2;OSBPL11
toll-like receptor signaling pathway (GO:0002224)	1986-08-01	0.0241857	0.388113	0	0	2.27719	8.47569	TICAM2;RIPK2;TLR8;TLR7;TLR10;CD14;TLR5;TLR4
peptidyl-threonine dephosphorylation (GO:0035970)	2020-03-16	0.0255525	0.40876	0	0	4.58996	16.8315	DUSP4;PPP2CB;DUSP10
regulation of actin nucleation (GO:0051125)	2020-03-16	0.0255525	0.407483	0	0	4.58996	16.8315	ARFIP1;WHAMM;CORO1A
negative regulation of NF-kappaB import into nucleus (GO:0042347)	2020-03-16	0.0255525	0.406213	0	0	4.58996	16.8315	NFKBIA;ZC3H12A;NLRP3
regulation of toll-like receptor 4 signaling pathway (GO:0034143)	2020-03-16	0.0255525	0.404952	0	0	4.58996	16.8315	TICAM2;TNFAIP3;LTF
positive regulation of positive chemotaxis (GO:0050927)	2020-03-16	0.0255525	0.403698	0	0	4.58996	16.8315	CXCL8;PGF;VEGFA
positive regulation of response to endoplasmic reticulum stress (GO:1905898)	2020-03-16	0.0255525	0.402452	0	0	4.58996	16.8315	PPP1R15A;DDIT3;PMAIP1
defense response to Gram-negative bacterium (GO:0050829)	1971-07-01	0.0256056	0.402047	0	0	2.4135	8.84535	PYCARD;HIST1H2BJ;RNASE6;DEFA3;DEFA1;TLR4;LTF
hydrogen ion transmembrane transport (GO:1902600)	2020-04-28	0.0259447	0.406122	0	0	3.49711	12.7707	HVCN1;UCP2;ATP6V1B2;ATP6V1C1
RNA phosphodiester bond hydrolysis (GO:0090501)	2020-04-28	0.0259447	0.40488	0	0	3.49711	12.7707	LACTB2;ZC3H12A;RNASE6;RNASE2
granulocyte chemotaxis (GO:0071621)	1956-06-01	0.0261683	0.407125	0	0	2.62284	9.55553	CXCL8;CCL3L1;CCL20;PDE4B;CCL3;CXCL3
Golgi organization (GO:0007030)	10/121	0.0265272	0.411453	0	0	2.02312	7.3431	GOLGA8B;PLK3;TICAM2;UBXN2A;ATP8B1;LRRK2;TRAPPC12;GOLPH3L;ARHGEF7;GOLGA8A
transcription from RNA polymerase II promoter (GO:0006366)	29/485	0.0266704	0.412422	0	0	1.46374	5.30489	CEBPA;CDKN1A;CCNT1;RORA;U2AF1;HIF1A;AFF4;TAF9B;SRSF11;EGR1;TAF15;PARP1;EAF1;LMO2;CPSF2;EAF2;NR1D2;ELL2;MED26;NR4A2;COPS5;TFCP2;NR4A3;DDIT3;POU2AF1;MAFF;SRSF4;CDK13;TAF4
neuron differentiation (GO:0030182)	11/139	0.027343	0.421546	0	0	1.93725	6.97273	RB1;NR4A2;MEF2C;NIF3L1;OPHN1;DDIT4;ADNP2;ID2B;CTNNB1;SKIL;VEGFA
cellular response to radiation (GO:0071478)	1942-05-01	0.0274148	0.421378	0	0	2.91426	10.4816	CDKN1A;OPN3;IFI16;GADD45A;TP53
positive regulation of protein localization to nucleus (GO:1900182)	1942-05-01	0.0274148	0.420113	0	0	2.91426	10.4816	DTX3L;ZC3H12A;SESN2;EIF2AK3;CCT5
translational elongation (GO:0006414)	9/105	0.027954	0.427094	0	0	2.09827	7.50591	MRPS28;MRPL51;MRPL18;MRPS18B;MRPS31;MRPL15;CHCHD1;MRPL13;MRPS18C
epidermal growth factor receptor signaling pathway (GO:0007173)	1957-06-01	0.0282731	0.43068	0	0	2.57682	9.18854	FES;CSK;IQGAP1;AREG;EREG;HBEGF
positive regulation of cell differentiation (GO:0045597)	14/194	0.0284189	0.431613	0	0	1.76658	6.29027	SPAG9;MEF2C;JUN;SYAP1;CREBL2;ARNTL;ZFP36;RGCC;FES;IL1B;ZC3H12A;CTNNB1;WDFY2;LTF
regulation of neutrophil chemotaxis (GO:0090022)	2020-04-29	0.0291517	0.441428	0	0	3.37652	11.9368	CXCL8;CXCL1;CXCL3;CXCL2
MyD88-dependent toll-like receptor signaling pathway (GO:0002755)	2020-04-29	0.0291517	0.440122	0	0	3.37652	11.9368	TLR10;CD14;TLR5;TLR4
positive regulation of inflammatory response (GO:0050729)	1973-07-01	0.0292803	0.44076	0	0	2.34738	8.28822	NFKBIA;CCL3L1;CCL3;OSM;TLR7;TLR4;CCR2
positive regulation of cytokine secretion (GO:0050715)	1973-07-01	0.0292803	0.439463	0	0	2.34738	8.28822	PYCARD;IL1A;CSF1R;RGCC;DDX58;TLR8;CD14
nucleic acid phosphodiester bond hydrolysis (GO:0090305)	1973-07-01	0.0292803	0.438174	0	0	2.34738	8.28822	PARP1;PAPD7;ZC3H12A;RNASE6;RPA2;RNASE2;DCP1B
complement activation, classical pathway (GO:0006958)	10/123	0.0292845	0.436956	0	0	1.99023	7.02689	IGHG2;IGKV2D-28;IGKC;IGKV1-17;IGKV2-28;IGHV3-23;IGLV1-44;IGKV4-1;IGLC1;IGHA2
RNA catabolic process (GO:0006401)	1943-05-01	0.0300147	0.446545	0	0	2.84649	9.97998	ZFP36;RNASE6;RNASE2;HSPA1B;HSPA1A
regulation of multicellular organismal development (GO:2000026)	1943-05-01	0.0300147	0.445247	0	0	2.84649	9.97998	RACGAP1;OAS2;HPSE;DUSP6;SMAD7
negative regulation of antigen receptor-mediated signaling pathway (GO:0050858)	2020-03-17	0.0301072	0.445325	0	0	4.31997	15.1328	PVRIG;FCRL3;GBP1
positive regulation of lymphocyte migration (GO:2000403)	2020-03-17	0.0301072	0.444038	0	0	4.31997	15.1328	PYCARD;CCL20;CCL3
positive regulation of interleukin-6 secretion (GO:2000778)	2020-03-17	0.0301072	0.442759	0	0	4.31997	15.1328	PYCARD;DDX58;TLR8
negative regulation of B cell activation (GO:0050869)	2020-03-17	0.0301072	0.441486	0	0	4.31997	15.1328	TNFAIP3;MNDA;SAMSN1
positive regulation by host of viral transcription (GO:0043923)	2020-03-17	0.0301072	0.440221	0	0	4.31997	15.1328	JUN;CCNT1;CHD1
activation of protein kinase activity (GO:0032147)	16/233	0.0301359	0.439381	0	0	1.68102	5.88699	MAP3K2;GADD45B;GADD45A;RIPK2;LRRK2;THBS1;DUSP6;DUSP7;VEGFA;PRKAR1A;IL1B;RICTOR;MAP3K8;TNIK;PRKACB;TLR4
neutrophil migration (GO:1990266)	1958-06-01	0.0304865	0.443227	0	0	2.53239	8.83925	CXCL8;CCL3L1;CCL20;PDE4B;CCL3;CXCL3
regulation of cyclic nucleotide metabolic process (GO:0030799)	2020-02-07	0.0305279	0.442568	0	0	6.99423	24.4037	THBS1;VEGFA
adherens junction assembly (GO:0034333)	2020-02-07	0.0305279	0.441315	0	0	6.99423	24.4037	CTNNB1;SMAD7
regulation of hormone biosynthetic process (GO:0046885)	2020-02-07	0.0305279	0.440068	0	0	6.99423	24.4037	EGR1;HIF1A
regulation of mitochondrial fusion (GO:0010635)	2020-02-07	0.0305279	0.438828	0	0	6.99423	24.4037	PID1;OMA1
positive regulation of blood vessel endothelial cell proliferation involved in sprouting angiogenesis (GO:1903589)	2020-02-07	0.0305279	0.437596	0	0	6.99423	24.4037	PPP1R16B;VEGFA
regulation of toll-like receptor 9 signaling pathway (GO:0034163)	2020-02-07	0.0305279	0.43637	0	0	6.99423	24.4037	RSAD2;FCRL3
gas homeostasis (GO:0033483)	2020-02-07	0.0305279	0.435151	0	0	6.99423	24.4037	ALAS2;HIF1A
activation of MAPKKK activity (GO:0000185)	2020-02-07	0.0305279	0.433939	0	0	6.99423	24.4037	GADD45B;GADD45A
response to type I interferon (GO:0034340)	2020-02-07	0.0305279	0.432734	0	0	6.99423	24.4037	MX1;IFIT1
positive regulation of killing of cells of other organism (GO:0051712)	2020-02-07	0.0305279	0.431535	0	0	6.99423	24.4037	IFNG;PRF1
attachment of GPI anchor to protein (GO:0016255)	2020-02-07	0.0305279	0.430343	0	0	6.99423	24.4037	PGAP1;PLAUR
regulation of interleukin-23 production (GO:0032667)	2020-02-07	0.0305279	0.429157	0	0	6.99423	24.4037	IFNG;TLR4
regulation by virus of viral protein levels in host cell (GO:0046719)	2020-02-07	0.0305279	0.427978	0	0	6.99423	24.4037	STAT1;IFIT1
regulation of glucocorticoid receptor signaling pathway (GO:2000322)	2020-02-07	0.0305279	0.426806	0	0	6.99423	24.4037	PER1;ARNTL
positive regulation of neuroblast proliferation (GO:0002052)	2020-02-07	0.0305279	0.42564	0	0	6.99423	24.4037	CTNNB1;VEGFA
regulation of calcidiol 1-monooxygenase activity (GO:0060558)	2020-02-07	0.0305279	0.42448	0	0	6.99423	24.4037	IFNG;IL1B
ER overload response (GO:0006983)	2020-02-07	0.0305279	0.423326	0	0	6.99423	24.4037	EIF2AK3;TP53
cAMP catabolic process (GO:0006198)	2020-02-07	0.0305279	0.422179	0	0	6.99423	24.4037	PDE4D;PDE4B
negative regulation of macromolecule metabolic process (GO:0010605)	10/124	0.0307368	0.423918	0	0	1.97418	6.87467	RB1;MEF2C;IFNG;TIPARP;HDAC1;ZC3H12A;REL;CCL3;HIF1A;VEGFA
regulation of cell cycle (GO:0051726)	15/215	0.0310316	0.426831	0	0	1.70789	5.93109	RB1;TSPYL2;MAP3K2;JUN;GADD45B;GADD45A;MX2;NEK7;ID2B;IQGAP1;ARNTL;SIK1;MAP3K8;TNIK;PRR11
negative regulation of response to external stimulus (GO:0032102)	9/107	0.0310762	0.426295	0	0	2.05905	7.14761	NLRP3;TNFAIP3;RORA;VPS35;CARD16;TNFAIP8L2;TRIB1;MEFV;LTF
positive regulation of macromolecule biosynthetic process (GO:0010557)	11/142	0.0313187	0.42847	0	0	1.89632	6.56799	RGCC;DBF4;HDAC1;MYC;NAMPT;IRS2;HIF1A;AREG;TLR4;THBS1;EREG
negative regulation of cellular process (GO:0048523)	31/534	0.0319749	0.436277	0	0	1.42111	4.89261	BTG3;CEBPA;CDKN1A;CXCL8;CTBP2;CCL3L1;CXCL1;TBRG1;MYC;SESN2;CYP1B1;ADNP2;VPS35;CSK;ARID2;SKIL;S100A11;TSPYL2;EIF2AK3;OSM;EREG;IL1A;RGCC;NME6;IL1B;BHLHE40;CTNNB1;PTPN6;TP53;HSPA1B;HSPA1A
humoral immune response mediated by circulating immunoglobulin (GO:0002455)	10/125	0.0322391	0.438709	0	0	1.95838	6.72622	IGHG2;IGKV2D-28;IGKC;IGKV1-17;IGKV2-28;IGHV3-23;IGLV1-44;IGKV4-1;IGLC1;IGHA2
regulation of protein insertion into mitochondrial membrane involved in apoptotic signaling pathway (GO:1900739)	2020-04-30	0.0325832	0.442213	0	0	3.26397	11.1757	YWHAB;PMAIP1;DYNLL1;TP53
regulation of leukocyte chemotaxis (GO:0002688)	2020-04-30	0.0325832	0.44104	0	0	3.26397	11.1757	CXCL8;CXCL1;CXCL3;CXCL2
positive regulation of protein insertion into mitochondrial membrane involved in apoptotic signaling pathway (GO:1900740)	2020-04-30	0.0325832	0.439873	0	0	3.26397	11.1757	YWHAB;PMAIP1;DYNLL1;TP53
regulation of protein activation cascade (GO:2000257)	9/108	0.0327248	0.440619	0	0	2.03998	6.97598	IGHG2;IGKV2D-28;IGKC;IGKV1-17;IGKV2-28;IGHV3-23;IGLV1-44;IGKV4-1;IGLC1
sprouting angiogenesis (GO:0002040)	1944-05-01	0.0327647	0.439995	0	0	2.7818	9.5093	FLT1;EGR3;THBS1;JMJD6;VEGFA
lymphocyte chemotaxis (GO:0048247)	1944-05-01	0.0327647	0.43884	0	0	2.7818	9.5093	CCL3L1;CCL20;GPR183;CCL3;DEFA1
negative regulation of immune response (GO:0050777)	1944-05-01	0.0327647	0.437692	0	0	2.7818	9.5093	IFI16;TNFAIP3;NLRP3;SAMSN1;CCR2
regulation of defense response (GO:0031347)	1975-07-01	0.0332952	0.443617	0	0	2.28478	7.77361	HCK;CASP1;TNFAIP3;NLRP3;NR1D2;PTGS2;SAMHD1
positive regulation of cysteine-type endopeptidase activity involved in apoptotic process (GO:0043280)	9/109	0.034433	0.457582	0	0	2.02127	6.80913	PYCARD;CASP8AP2;MYC;TNFSF10;EIF2AK3;CASP1;NLRP3;PMAIP1;NLRC4
regulation of complement activation (GO:0030449)	9/109	0.034433	0.456393	0	0	2.02127	6.80913	IGHG2;IGKV2D-28;IGKC;IGKV1-17;IGKV2-28;IGHV3-23;IGLV1-44;IGKV4-1;IGLC1
negative regulation of osteoclast differentiation (GO:0045671)	2020-03-18	0.035059	0.463487	0	0	4.07997	13.6708	CCL3;TLR4;LTF
regulation of mitochondrial membrane permeability (GO:0046902)	2020-03-18	0.035059	0.46229	0	0	4.07997	13.6708	PPIF;PMAIP1;TP53
regulation of chemokine production (GO:0032642)	2020-03-18	0.035059	0.461098	0	0	4.07997	13.6708	TLR7;HIF1A;TLR4
negative regulation of protein dephosphorylation (GO:0035308)	2020-03-18	0.035059	0.459913	0	0	4.07997	13.6708	PPP1R15A;PPP1R16B;YWHAB
negative regulation of peptidyl-serine phosphorylation (GO:0033137)	2020-03-18	0.035059	0.458734	0	0	4.07997	13.6708	PDE4D;DDIT4;SMAD7
mRNA destabilization (GO:0061157)	2020-03-18	0.035059	0.45756	0	0	4.07997	13.6708	ZC3H12D;ZFP36;ZC3H12A
positive regulation of protein binding (GO:0032092)	1960-06-01	0.0352458	0.458824	0	0	2.44798	8.1895	PPP2CB;MEF2C;DTX3L;RIPK2;LRRK2;SYAP1
response to reactive oxygen species (GO:0000302)	1960-06-01	0.0352458	0.457657	0	0	2.44798	8.1895	PRDX3;PLK3;JUN;HBB;HBA1;FOS
positive regulation of programmed cell death (GO:0043068)	17/257	0.0353505	0.457852	0	0	1.61929	5.41237	JUN;GADD45B;BCL2A1;GADD45A;LRRK2;NLRC4;DUSP6;PYCARD;JMY;TNFSF10;CYP1B1;CTNNB1;PMAIP1;MNDA;ARHGEF7;TP53;PPID
antigen receptor-mediated signaling pathway (GO:0050851)	17/257	0.0353505	0.456693	0	0	1.61929	5.41237	MEF2C;RIPK2;PDE4D;IGHV3-23;THEMIS;BTN3A3;BTN3A2;PSMB9;PSMA5;NFKBIA;IGHG2;IGKC;PDE4B;IGLC1;CSK;MNDA;IGHA2
negative regulation of transcription, DNA-templated (GO:0045892)	44/813	0.0353663	0.455743	0	0	1.32486	4.42768	RB1;CEBPA;CTBP2;HDAC1;ZBTB21;CREM;PHF6;IKZF5;ARNTL;ZFP36;BTAF1;IFI16;NFIL3;MYC;TAF9B;FNIP1;SKIL;PLK3;MEF2C;JUN;PARP1;STAT1;ATP8B1;NR1D2;NFKB2;EREG;VEGFA;SMAD7;NR4A2;PER1;SFPQ;NR4A3;IFNG;DDIT3;BHLHE40;IRF2;REL;FOSB;CTNNB1;MXD1;TP53;ATF3;PPID;GZF1
positive regulation of apoptotic signaling pathway (GO:2001235)	1976-07-01	0.0354336	0.45546	0	0	2.25472	7.53098	PYCARD;TNFSF10;PLAUR;PPIF;PMAIP1;G0S2;TP53
hemopoiesis (GO:0030097)	1976-07-01	0.0354336	0.454315	0	0	2.25472	7.53098	PRDX3;CSF1R;CEBPA;JAG1;IFI16;ZNF160;CDK13
response to interleukin-1 (GO:0070555)	1976-07-01	0.0354336	0.453177	0	0	2.25472	7.53098	PYCARD;CXCL8;CCL3L1;CCL20;ZC3H12A;CCL3;HIF1A
negative regulation of extrinsic apoptotic signaling pathway (GO:2001237)	1976-07-01	0.0354336	0.452044	0	0	2.25472	7.53098	IL1A;IL1B;TNFSF10;TNFAIP3;THBS1;HSPA1B;HSPA1A
hexose metabolic process (GO:0019318)	1945-05-01	0.0356666	0.453881	0	0	2.71998	9.06716	OAS1;FPGT;FUCA1;IRS2;OMA1
cellular response to peptide hormone stimulus (GO:0071375)	9/110	0.0362016	0.459544	0	0	2.00289	6.64691	NR4A2;RAB10;NR4A3;PARP1;PRKAR1A;SYAP1;GNB4;IRS2;PRKACB
negative regulation of toll-like receptor signaling pathway (GO:0034122)	1931-04-01	0.0362407	0.458899	0	0	3.15868	10.4792	TICAM2;TNFAIP3;CD14;TLR4
negative regulation of tumor necrosis factor superfamily cytokine production (GO:1903556)	1931-04-01	0.0362407	0.457763	0	0	3.15868	10.4792	ZC3H12A;TNFAIP3;TLR4;LTF
proton transport (GO:0015992)	1931-04-01	0.0362407	0.456633	0	0	3.15868	10.4792	HVCN1;UCP2;ATP6V1B2;ATP6V1C1
regulation of protein processing (GO:0070613)	10/128	0.0370538	0.465728	0	0	1.91248	6.30237	IGHG2;IGKV2D-28;IGKC;IGKV1-17;IGKV2-28;LRRK2;IGHV3-23;IGLV1-44;IGKV4-1;IGLC1
Fc receptor signaling pathway (GO:0038093)	13/183	0.0377087	0.472794	0	0	1.739	5.70022	JUN;IGHV3-23;FOS;PSMB9;NFKBIA;PSMA5;IGKV2D-28;IGKC;IGKV1-17;IGKV2-28;IGLV1-44;IGKV4-1;IGLC1
actin cytoskeleton reorganization (GO:0031532)	1961-06-01	0.0377947	0.472711	0	0	2.40785	7.88712	CASS4;RHOH;PHACTR1;RICTOR;TNIK;WHAMM
negative regulation of MAP kinase activity (GO:0043407)	1961-06-01	0.0377947	0.471556	0	0	2.40785	7.88712	DUSP4;DUSP2;DUSP10;IL1B;DUSP6;DUSP7
regulation of G1/S transition of mitotic cell cycle (GO:2000045)	1946-05-01	0.0387219	0.481947	0	0	2.66085	8.65135	RB1;CDKN1A;PID1;CDK2AP2;PTPN6
negative regulation of protein modification by small protein conjugation or removal (GO:1903321)	1946-05-01	0.0387219	0.480774	0	0	2.66085	8.65135	TNFAIP3;CTNNB1;HSPA1B;SMAD7;HSPA1A
regulation of fibroblast proliferation (GO:0048145)	1946-05-01	0.0387219	0.479607	0	0	2.66085	8.65135	CDKN1A;MYC;CTNNB1;TP53;EREG
regulation of vascular associated smooth muscle cell migration (GO:1904752)	2020-02-08	0.0396174	0.48951	0	0	6.11995	19.7582	DOCK4;MEF2C
glomerular visceral epithelial cell development (GO:0072015)	2020-02-08	0.0396174	0.488327	0	0	6.11995	19.7582	JAG1;IQGAP1
negative regulation of anion transmembrane transport (GO:1903960)	2020-02-08	0.0396174	0.48715	0	0	6.11995	19.7582	IRS2;THBS1
positive regulation of behavior (GO:0048520)	2020-02-08	0.0396174	0.485979	0	0	6.11995	19.7582	MEF2C;NR4A3
positive regulation of steroid biosynthetic process (GO:0010893)	2020-02-08	0.0396174	0.484814	0	0	6.11995	19.7582	STARD4;IFNG
positive regulation of transforming growth factor beta production (GO:0071636)	2020-02-08	0.0396174	0.483654	0	0	6.11995	19.7582	PTGS2;THBS1
nuclear-transcribed mRNA catabolic process, deadenylation-independent decay (GO:0031086)	2020-02-08	0.0396174	0.4825	0	0	6.11995	19.7582	ZFP36;DCP1B
regulation of T cell mediated immunity (GO:0002709)	2020-02-08	0.0396174	0.481351	0	0	6.11995	19.7582	IL1B;CLC
regulation of ATP biosynthetic process (GO:2001169)	2020-02-08	0.0396174	0.480208	0	0	6.11995	19.7582	PID1;PARP1
regulation of cytoplasmic transport (GO:1903649)	2020-02-08	0.0396174	0.47907	0	0	6.11995	19.7582	LRRK2;DNAJC13
regulation of transcription from RNA polymerase II promoter in response to oxidative stress (GO:0043619)	2020-02-08	0.0396174	0.477937	0	0	6.11995	19.7582	SESN2;HIF1A
regulation of chemokine secretion (GO:0090196)	2020-02-08	0.0396174	0.47681	0	0	6.11995	19.7582	PYCARD;CSF1R
negative regulation of mRNA polyadenylation (GO:1900364)	2020-02-08	0.0396174	0.475688	0	0	6.11995	19.7582	RNF20;CCNT1
polyol transport (GO:0015791)	2020-02-08	0.0396174	0.474571	0	0	6.11995	19.7582	PGAP1;SLC26A6
membrane lipid catabolic process (GO:0046466)	2020-02-08	0.0396174	0.47346	0	0	6.11995	19.7582	FUCA1;CYP1B1
positive regulation of interleukin-2 biosynthetic process (GO:0045086)	2020-02-08	0.0396174	0.472354	0	0	6.11995	19.7582	IL1A;IL1B
positive regulation of toll-like receptor 4 signaling pathway (GO:0034145)	2020-02-08	0.0396174	0.471253	0	0	6.11995	19.7582	TICAM2;LTF
glomerular epithelial cell development (GO:0072310)	2020-02-08	0.0396174	0.470157	0	0	6.11995	19.7582	JAG1;IQGAP1
positive regulation of chemokine secretion (GO:0090197)	2020-02-08	0.0396174	0.469066	0	0	6.11995	19.7582	PYCARD;CSF1R
positive regulation of protein homodimerization activity (GO:0090073)	2020-02-08	0.0396174	0.46798	0	0	6.11995	19.7582	MEF2C;SYAP1
regulation of dopamine receptor signaling pathway (GO:0060159)	2020-02-08	0.0396174	0.466899	0	0	6.11995	19.7582	LRRK2;VPS35
negative regulation of telomerase activity (GO:0051974)	2020-02-08	0.0396174	0.465824	0	0	6.11995	19.7582	POT1;TP53
regulation of T-helper 2 cell cytokine production (GO:2000551)	2020-02-08	0.0396174	0.464753	0	0	6.11995	19.7582	RSAD2;NLRP3
negative regulation of inflammatory response (GO:0050728)	1978-07-01	0.0399781	0.467909	0	0	2.19691	7.07277	ZC3H12A;TNFAIP3;NLRP3;RORA;VPS35;TNFAIP8L2;MEFV
protein trimerization (GO:0070206)	1932-04-01	0.0401253	0.468557	0	0	3.05998	9.84011	TCL1A;TRIM4;TRIM22;TRIM34
phagosome maturation (GO:0090382)	1932-04-01	0.0401253	0.467487	0	0	3.05998	9.84011	ATP6V1A;ATP6V1B2;CORO1A;ATP6V1C1
purine ribonucleoside triphosphate metabolic process (GO:0009205)	1932-04-01	0.0401253	0.466422	0	0	3.05998	9.84011	LRRK2;GIMAP7;HSPA1B;HSPA1A
positive regulation of transcription factor import into nucleus (GO:0042993)	1932-04-01	0.0401253	0.465362	0	0	3.05998	9.84011	DDX58;IL1B;TLR7;TLR4
negative regulation of lymphocyte activation (GO:0051250)	2020-03-19	0.0404028	0.467518	0	0	3.86523	12.403	TNFAIP3;TNFAIP8L2;SAMSN1
negative regulation of protein localization to plasma membrane (GO:1903077)	2020-03-19	0.0404028	0.466461	0	0	3.86523	12.403	PID1;CSK;GBP1
sulfur compound transport (GO:0072348)	2020-03-19	0.0404028	0.465408	0	0	3.86523	12.403	RACGAP1;SLC26A6;SLC19A2
negative regulation of response to biotic stimulus (GO:0002832)	2020-03-19	0.0404028	0.464359	0	0	3.86523	12.403	CARD16;TRIB1;LTF
positive regulation of transcription regulatory region DNA binding (GO:2000679)	2020-03-19	0.0404028	0.463316	0	0	3.86523	12.403	RB1;IFNG;CTNNB1
mitochondrial membrane organization (GO:0007006)	2020-03-19	0.0404028	0.462277	0	0	3.86523	12.403	PPIF;PMAIP1;TP53
DNA damage response, signal transduction by p53 class mediator resulting in cell cycle arrest (GO:0006977)	1962-06-01	0.0404583	0.461876	0	0	2.36901	7.59857	PLK3;CDKN1A;RGCC;GADD45A;PLK2;TP53
regulation of B cell activation (GO:0050864)	1995-08-01	0.0404633	0.460903	0	0	2.06146	6.61183	IGHG2;IGKC;FCRL3;IGHV3-23;TNFAIP3;IGLC1;SAMSN1;IGHA2
transcription elongation from RNA polymerase II promoter (GO:0006368)	1995-08-01	0.0404633	0.459876	0	0	2.06146	6.61183	TAF15;CCNT1;EAF1;EAF2;TAF9B;CDK13;TAF4;AFF4
generation of neurons (GO:0048699)	10/130	0.0405272	0.459578	0	0	1.88306	6.03669	RB1;NR4A2;MEF2C;NIF3L1;OPHN1;DDIT4;ADNP2;ID2B;CTNNB1;ARNTL
regulation of humoral immune response (GO:0002920)	9/113	0.0418778	0.473842	0	0	1.94972	6.18646	IGHG2;IGKV2D-28;IGKC;IGKV1-17;IGKV2-28;IGHV3-23;IGLV1-44;IGKV4-1;IGLC1
peptidyl-tyrosine phosphorylation (GO:0018108)	1979-07-01	0.0423864	0.478535	0	0	2.1691	6.85636	HCK;CSF1R;FLT1;YES1;FES;CSK;PTPN6
negative regulation of protein modification process (GO:0031400)	1963-06-01	0.0432376	0.487068	0	0	2.33141	7.32306	PPP1R16B;PPP1R15A;PID1;YWHAB;LRRK2;ZC3H12A
iron ion homeostasis (GO:0055072)	1963-06-01	0.0432376	0.485995	0	0	2.33141	7.32306	ATP6V1A;SLC25A37;ALAS2;TFRC;MYC;CYBRD1
signal transduction involved in mitotic G1 DNA damage checkpoint (GO:0072431)	1963-06-01	0.0432376	0.484927	0	0	2.33141	7.32306	PLK3;CDKN1A;RGCC;GADD45A;PLK2;TP53
regulation of immune effector process (GO:0002697)	9/114	0.0438959	0.49123	0	0	1.93262	6.04123	IGHG2;IGKV2D-28;IGKC;IGKV1-17;IGKV2-28;IGHV3-23;IGLV1-44;IGKV4-1;IGLC1
negative regulation of mitochondrion organization (GO:0010823)	1933-04-01	0.0442371	0.493965	0	0	2.96725	9.25245	LRRK2;PPIF;OMA1;HSPA1A
positive regulation of intrinsic apoptotic signaling pathway (GO:2001244)	1933-04-01	0.0442371	0.492887	0	0	2.96725	9.25245	SFPQ;DDIT3;PMAIP1;TP53
RNA transport (GO:0050658)	1980-07-01	0.0448867	0.499035	0	0	2.14198	6.64789	RANBP2;ZFP36;NXT1;SRSF4;U2AF1;RGPD4;SRSF11
spindle assembly (GO:0051225)	1980-07-01	0.0448867	0.49795	0	0	2.14198	6.64789	GOLGA8B;NEK7;HAUS3;NLRC4;HAUS2;GOLGA8A;HAUS1
negative regulation of defense response (GO:0031348)	1980-07-01	0.0448867	0.49687	0	0	2.14198	6.64789	IFI16;TNFAIP3;NLRP3;RORA;VPS35;TNFAIP8L2;MEFV
negative regulation of mitotic cell cycle (GO:0045930)	1948-05-01	0.0452982	0.500339	0	0	2.54998	7.89088	BTG3;RGCC;NME6;GADD45A;CTNNB1
endosome to lysosome transport (GO:0008333)	1948-05-01	0.0452982	0.499258	0	0	2.54998	7.89088	SNAPIN;DTX3L;RAB12;M6PR;GPRASP1
pattern recognition receptor signaling pathway (GO:0002221)	1948-05-01	0.0452982	0.498182	0	0	2.54998	7.89088	TLR8;TLR7;TLR10;CD14;TLR4
error-prone translesion synthesis (GO:0042276)	2020-03-20	0.046132	0.506262	0	0	3.67197	11.2959	PAPD7;REV3L;RPA2
Arp2/3 complex-mediated actin nucleation (GO:0034314)	2020-03-20	0.046132	0.505175	0	0	3.67197	11.2959	JMY;ARPC5;WHAMM
positive regulation of T cell migration (GO:2000406)	2020-03-20	0.046132	0.504093	0	0	3.67197	11.2959	PYCARD;CCL20;CCR2
dopaminergic neuron differentiation (GO:0071542)	2020-03-20	0.046132	0.503016	0	0	3.67197	11.2959	NR4A2;CTNNB1;VEGFA
positive regulation of phosphorylation (GO:0042327)	14/208	0.0467244	0.508389	0	0	1.64768	5.04765	CSF1R;PFKFB3;FLT1;LRRK2;PLAUR;HIF1A;THBS1;EREG;VEGFA;IFNG;IL1B;WDFY2;TNIK;FNIP1
protein complex assembly (GO:0006461)	13/189	0.0467953	0.508078	0	0	1.6838	5.15574	HDAC1;LRRK2;TRAPPC10;TNFAIP3;AREG;MYC;DDIT3;ZC3H12A;NBR1;TRAPPC12;NLRP3;CTNNB1;CTSC
epithelial tube morphogenesis (GO:0060562)	1934-04-01	0.048576	0.526292	0	0	2.87998	8.71085	CSF1R;MEF2C;CTNNB1;VEGFA
negative regulation of DNA binding (GO:0043392)	1934-04-01	0.048576	0.525177	0	0	2.87998	8.71085	NFKBIA;JUN;IFI16;ID2B
cellular response to reactive oxygen species (GO:0034614)	1965-06-01	0.0491476	0.530233	0	0	2.25967	6.80823	PRDX3;JUN;PPIF;TNFAIP3;CYP1B1;FOS
negative regulation of apoptotic signaling pathway (GO:2001234)	1965-06-01	0.0491476	0.529115	0	0	2.25967	6.80823	NR4A2;BCL2A1;PLAUR;PPIF;THBS1;HSPA1A
negative regulation of interleukin-17 production (GO:0032700)	2020-02-09	0.0495818	0.532665	0	0	5.43996	16.3423	IFNG;TLR4
negative regulation of cytokine production involved in inflammatory response (GO:1900016)	2020-02-09	0.0495818	0.531546	0	0	5.43996	16.3423	ZC3H12A;MEFV
dynamin family protein polymerization involved in membrane fission (GO:0003373)	2020-02-09	0.0495818	0.530432	0	0	5.43996	16.3423	MX2;MX1
actin filament reorganization (GO:0090527)	2020-02-09	0.0495818	0.529322	0	0	5.43996	16.3423	CASS4;WHAMM
positive regulation of coagulation (GO:0050820)	2020-02-09	0.0495818	0.528217	0	0	5.43996	16.3423	HPSE;THBS1
negative regulation of mitotic nuclear division (GO:0045839)	2020-02-09	0.0495818	0.527117	0	0	5.43996	16.3423	RGCC;NME6
positive regulation of nitric-oxide synthase biosynthetic process (GO:0051770)	2020-02-09	0.0495818	0.526021	0	0	5.43996	16.3423	NAMPT;TLR4
negative regulation of mRNA 3'-end processing (GO:0031441)	2020-02-09	0.0495818	0.524929	0	0	5.43996	16.3423	RNF20;CCNT1
negative regulation of fibrinolysis (GO:0051918)	2020-02-09	0.0495818	0.523843	0	0	5.43996	16.3423	THBD;THBS1
positive regulation of phosphorylation of RNA polymerase II C-terminal domain (GO:1901409)	2020-02-09	0.0495818	0.52276	0	0	5.43996	16.3423	CCNT1;CCNL1
positive regulation of hemostasis (GO:1900048)	2020-02-09	0.0495818	0.521682	0	0	5.43996	16.3423	HPSE;THBS1
engulfment of apoptotic cell (GO:0043652)	2020-02-09	0.0495818	0.520609	0	0	5.43996	16.3423	RHOH;THBS1
endothelial cell chemotaxis (GO:0035767)	2020-02-09	0.0495818	0.51954	0	0	5.43996	16.3423	EGR3;VEGFA
negative regulation of interferon-beta production (GO:0032688)	2020-02-09	0.0495818	0.518475	0	0	5.43996	16.3423	PYCARD;REL
dynamin family protein polymerization involved in mitochondrial fission (GO:0003374)	2020-02-09	0.0495818	0.517415	0	0	5.43996	16.3423	MX2;MX1
mast cell mediated immunity (GO:0002448)	2020-02-09	0.0495818	0.516359	0	0	5.43996	16.3423	NR4A3;SERPINB9
cyclic nucleotide catabolic process (GO:0009214)	2020-02-09	0.0495818	0.515307	0	0	5.43996	16.3423	PDE4D;PDE4B
DNA damage response, signal transduction by p53 class mediator (GO:0030330)	1982-07-01	0.0501665	0.520325	0	0	2.08974	6.25335	PLK3;CDKN1A;RGCC;GADD45A;PLK2;SESN2;TP53
activation of MAPK activity (GO:0000187)	9/117	0.0503372	0.521036	0	0	1.88306	5.62849	MAP3K2;SPAG9;RIPK2;LRRK2;IL1B;TLR4;THBS1;DUSP6;DUSP7
positive regulation of gene expression (GO:0010628)	41/771	0.051513	0.532127	0	0	1.30178	3.86098	RB1;PID1;RNF14;HDAC1;RORA;CREBL2;HIF1A;THBS1;ARNTL;TP53INP2;MYC;ZC3H12A;CCL3;VPS35;MAP3K2;RNF20;EGR1;MEF2C;JUN;TAF15;DTX3L;STAT1;DDX58;EIF2AK3;NR1D2;SERPINB9;FOS;FLI1;VEGFA;IL1A;NIF3L1;RGCC;IFNG;DDIT3;IL1B;CTNNB1;TAF4;TP53;TLR4;HSPA1B;HSPA1A
cellular response to metal ion (GO:0071248)	8/100	0.0520733	0.536828	0	0	1.95838	5.78723	ITPKB;MEF2C;JUN;HVCN1;LRRK2;PPIF;IQGAP1;FOS
regulation of lipid metabolic process (GO:0019216)	8/100	0.0520733	0.535746	0	0	1.95838	5.78723	RB1;ACSL1;IL1B;G0S2;IRS2;RORA;NR1D2;ACADM
positive regulation of transcription from RNA polymerase II promoter involved in cellular response to chemical stimulus (GO:1901522)	2020-03-21	0.0522384	0.536363	0	0	3.49711	10.3233	SESN2;HIF1A;VEGFA
positive regulation of leukocyte cell-cell adhesion (GO:1903039)	2020-03-21	0.0522384	0.535286	0	0	3.49711	10.3233	PYCARD;NR4A3;CCR2
energy reserve metabolic process (GO:0006112)	2020-03-21	0.0522384	0.534214	0	0	3.49711	10.3233	PID1;GBE1;MYC
negative regulation of G-protein coupled receptor protein signaling pathway (GO:0045744)	2020-03-21	0.0522384	0.533145	0	0	3.49711	10.3233	CXCL8;YWHAB;GPRASP1
regulation of macrophage activation (GO:0043030)	2020-03-21	0.0522384	0.532081	0	0	3.49711	10.3233	ZC3H12A;THBS1;TLR4
positive regulation of protein phosphorylation (GO:0001934)	24/412	0.052333	0.531982	0	0	1.42601	4.20691	CSF1R;CDKN1A;FLT1;CCNT1;RIPK2;FCRL3;LRRK2;OSM;PLAUR;CREBL2;IQGAP1;EREG;VEGFA;TCL1A;IFNG;TRIM5;IL1B;CD27;SNX9;TNIK;WDFY2;FNIP1;CCNL1;TP53
regulation of blood vessel endothelial cell migration (GO:0043535)	1950-05-01	0.0525004	0.532623	0	0	2.44798	7.21404	MEF2C;RGCC;THBS1;HIF1A;VEGFA
negative regulation of protein ubiquitination (GO:0031397)	1950-05-01	0.0525004	0.531566	0	0	2.44798	7.21404	DTX3L;TNFAIP3;HSPA1B;SMAD7;HSPA1A
positive regulation of peptidyl-serine phosphorylation (GO:0033138)	1983-07-01	0.0529474	0.535031	0	0	2.06456	6.06662	TCL1A;IFNG;RIPK2;OSM;CREBL2;FNIP1;VEGFA
regulation of immune response (GO:0050776)	16/251	0.0531149	0.535663	0	0	1.56047	4.58043	IGHV3-23;ICAM2;BTN3A3;CD1D;BTN3A2;LILRA1;SAMHD1;IGKV2D-28;IGKC;IGKV1-17;IGKV2-28;IGLV1-44;IGKV4-1;NLRP3;IGLC1;CSK
regulation of cardiac muscle contraction (GO:0055117)	1935-04-01	0.053141	0.534869	0	0	2.79769	8.21068	PDE4D;ZC3H12A;PDE4B;SMAD7
protein kinase B signaling (GO:0043491)	1935-04-01	0.053141	0.533816	0	0	2.79769	8.21068	PLK3;CDKN1A;IL1B;CCL3
positive regulation of cellular process (GO:0048522)	29/519	0.0554744	0.556161	0	0	1.36785	3.95559	CSF1R;FLT1;HDAC1;HBB;IRS2;AREG;THBS1;TNFSF13B;PRDX3;TCL1A;MYC;ZC3H12A;NAMPT;ADNP2;TAF9B;JUN;RIPK2;OSM;HBA1;PGF;EREG;VEGFA;HCK;IFNG;PRC1;IL1B;PTPN6;CDK13;HBEGF
peptidyl-tyrosine modification (GO:0018212)	1951-05-01	0.0563372	0.563703	0	0	2.39998	6.90331	HCK;CSF1R;FLT1;FES;PTPN6
regulation of vesicle-mediated transport (GO:0060627)	10/138	0.0566336	0.565561	0	0	1.7739	5.09313	RAB10;RINT1;TBCK;ZFYVE16;OPHN1;FES;LRRK2;RUFY2;TBC1D9;DNAJC13
muscle cell differentiation (GO:0042692)	1936-04-01	0.0579307	0.577383	0	0	2.71998	7.74788	RB1;MEF2C;JAG1;RORA
transferrin transport (GO:0033572)	1936-04-01	0.0579307	0.576258	0	0	2.71998	7.74788	ATP6V1A;TFRC;ATP6V1B2;ATP6V1C1
ferric iron transport (GO:0015682)	1936-04-01	0.0579307	0.575137	0	0	2.71998	7.74788	ATP6V1A;TFRC;ATP6V1B2;ATP6V1C1
regulation of calcium ion import (GO:0090279)	2020-03-22	0.0587126	0.581768	0	0	3.33816	9.464	FCRL3;CCL3;CTNNB1
regulation of DNA biosynthetic process (GO:2000278)	2020-03-22	0.0587126	0.580641	0	0	3.33816	9.464	RGCC;MYC;POT1
negative regulation of cell cycle G1/S phase transition (GO:1902807)	2020-03-22	0.0587126	0.579518	0	0	3.33816	9.464	RB1;CDKN1A;CDK2AP2
STAT cascade (GO:0097696)	2020-03-22	0.0587126	0.578399	0	0	3.33816	9.464	STAT1;NMI;CCR2
regulation of membrane protein ectodomain proteolysis (GO:0051043)	2020-03-22	0.0587126	0.577284	0	0	3.33816	9.464	IFNG;IL1B;SNX9
positive regulation of phosphatase activity (GO:0010922)	2020-03-22	0.0587126	0.576174	0	0	3.33816	9.464	PPP1R15A;MEF2C;IFNG
regulation of type I interferon production (GO:0032479)	1985-07-01	0.058794	0.575865	0	0	2.01598	5.71272	RNF125;IFI16;DDX58;TNFAIP3;CTNNB1;UBE2L6;NFKB2
negative regulation of cysteine-type endopeptidase activity involved in apoptotic process (GO:0043154)	1968-06-01	0.058901	0.575808	0	0	2.15998	6.11685	PLAUR;CARD16;NLRC4;FNIP1;THBS1;VEGFA
cellular response to growth factor stimulus (GO:0071363)	10/139	0.0589042	0.574739	0	0	1.76114	4.98726	ZFP36;MEF2C;EGR3;CXCL8;FLT1;SYAP1;CTNNB1;IQGAP1;SMAD7;VEGFA
positive regulation of MAP kinase activity (GO:0043406)	12/177	0.0596106	0.580521	0	0	1.65965	4.68008	MAP3K2;FLT1;GADD45B;GADD45A;RIPK2;LRRK2;IL1B;TLR4;THBS1;DUSP6;DUSP7;VEGFA
positive regulation of proteolysis (GO:0045862)	1952-05-01	0.060331	0.586417	0	0	2.35383	6.60933	IFNG;IL1B;ZC3H12A;SNX9;CTSC
regulation of B cell apoptotic process (GO:0002902)	2020-02-10	0.0603348	0.585339	0	0	4.89596	13.7471	IRS2;FNIP1
negative regulation of oxidative stress-induced neuron death (GO:1903204)	2020-02-10	0.0603348	0.584229	0	0	4.89596	13.7471	NR4A3;HIF1A
regulation of Arp2/3 complex-mediated actin nucleation (GO:0034315)	2020-02-10	0.0603348	0.583122	0	0	4.89596	13.7471	CYFIP1;ARFIP1
positive regulation of alcohol biosynthetic process (GO:1902932)	2020-02-10	0.0603348	0.58202	0	0	4.89596	13.7471	IFNG;IL1B
N-acetylneuraminate metabolic process (GO:0006054)	2020-02-10	0.0603348	0.580922	0	0	4.89596	13.7471	ST6GAL1;NAGK
pyroptosis (GO:0070269)	2020-02-10	0.0603348	0.579828	0	0	4.89596	13.7471	AIM2;NLRC4
regulation of NLRP3 inflammasome complex assembly (GO:1900225)	2020-02-10	0.0603348	0.578738	0	0	4.89596	13.7471	MEFV;TLR4
regulation of actin filament-based movement (GO:1903115)	2020-02-10	0.0603348	0.577652	0	0	4.89596	13.7471	PDE4D;PDE4B
negative regulation of inclusion body assembly (GO:0090084)	2020-02-10	0.0603348	0.57657	0	0	4.89596	13.7471	HSPA1B;HSPA1A
RNA phosphodiester bond hydrolysis, endonucleolytic (GO:0090502)	2020-02-10	0.0603348	0.575492	0	0	4.89596	13.7471	LACTB2;ZC3H12A
regulation of DNA-templated transcription, initiation (GO:2000142)	2020-02-10	0.0603348	0.574419	0	0	4.89596	13.7471	JUN;CTNNB1
regulation of transforming growth factor beta production (GO:0071634)	2020-02-10	0.0603348	0.573349	0	0	4.89596	13.7471	PTGS2;HIF1A
mitotic G1 DNA damage checkpoint (GO:0031571)	2020-02-10	0.0603348	0.572283	0	0	4.89596	13.7471	RPA2;TP53
G1 DNA damage checkpoint (GO:0044783)	2020-02-10	0.0603348	0.571222	0	0	4.89596	13.7471	RPA2;TP53
endosomal vesicle fusion (GO:0034058)	2020-02-10	0.0603348	0.570164	0	0	4.89596	13.7471	SAMD9L;SAMD9
positive regulation of circadian rhythm (GO:0042753)	2020-02-10	0.0603348	0.56911	0	0	4.89596	13.7471	RORA;ARNTL
detection of bacterium (GO:0016045)	2020-02-10	0.0603348	0.56806	0	0	4.89596	13.7471	NLRC4;CD1D
negative regulation by host of viral process (GO:0044793)	2020-02-10	0.0603348	0.567014	0	0	4.89596	13.7471	ZC3H12A;LTF
polarized epithelial cell differentiation (GO:0030859)	2020-02-10	0.0603348	0.565971	0	0	4.89596	13.7471	RAB10;OPHN1
negative regulation of transcription from RNA polymerase II promoter in response to stress (GO:0097201)	2020-02-10	0.0603348	0.564933	0	0	4.89596	13.7471	JUN;HSPA1A
positive regulation of execution phase of apoptosis (GO:1900119)	2020-02-10	0.0603348	0.563898	0	0	4.89596	13.7471	ZC3H12A;TP53
positive regulation of adaptive immune response based on somatic recombination of immune receptors built from immunoglobulin superfamily domains (GO:0002824)	2020-02-10	0.0603348	0.562867	0	0	4.89596	13.7471	IL1B;CCR2
histone H2B ubiquitination (GO:0033523)	2020-02-10	0.0603348	0.56184	0	0	4.89596	13.7471	RNF20;DTX3L
positive regulation of type 2 immune response (GO:0002830)	2020-02-10	0.0603348	0.560817	0	0	4.89596	13.7471	RSAD2;NLRP3
response to organic cyclic compound (GO:0014070)	1969-06-01	0.0623907	0.578872	0	0	2.12868	5.90568	TIPARP;IL1B;CCL3;CYP1B1;PMAIP1;CTNNB1
protein peptidyl-prolyl isomerization (GO:0000413)	1937-04-01	0.062943	0.582936	0	0	2.64647	7.31887	PPIL1;PPIF;PPID;NKTR
positive regulation of mitochondrial outer membrane permeabilization involved in apoptotic signaling pathway (GO:1901030)	1937-04-01	0.062943	0.58188	0	0	2.64647	7.31887	YWHAB;PMAIP1;DYNLL1;TP53
negative regulation of cellular response to transforming growth factor beta stimulus (GO:1903845)	1953-05-01	0.0644815	0.595026	0	0	2.30942	6.33098	ZNF451;SMURF1;SKIL;SMAD7;HSPA1A
MAPK cascade (GO:0000165)	17/278	0.0645937	0.594985	0	0	1.49697	4.10115	MEF2C;RIPK2;YWHAB;LRRK2;IRS2;DUSP6;EREG;DUSP7;PSMB9;PSMA5;ZFP36;MYC;IL1B;CCL3;MAP3K8;TNIK;HBEGF
tumor necrosis factor-mediated signaling pathway (GO:0033209)	9/123	0.0650098	0.597739	0	0	1.79121	4.89575	PYCARD;NFKBIA;PSMA5;AIM2;STAT1;TNFRSF17;CD27;TNFSF13B;PSMB9
cellular response to catecholamine stimulus (GO:0071870)	2020-03-23	0.0655441	0.601567	0	0	3.19302	8.70108	NR4A3;LRRK2;PDE4B
positive regulation of ATP metabolic process (GO:1903580)	2020-03-23	0.0655441	0.600487	0	0	3.19302	8.70108	PID1;PFKFB3;HIF1A
regulation of interleukin-8 secretion (GO:2000482)	2020-03-23	0.0655441	0.599411	0	0	3.19302	8.70108	PYCARD;ANXA4;CD14
cellular response to interleukin-6 (GO:0071354)	2020-03-23	0.0655441	0.598339	0	0	3.19302	8.70108	PID1;SELPLG;STAT1
negative regulation of transcription factor import into nucleus (GO:0042992)	2020-03-23	0.0655441	0.597271	0	0	3.19302	8.70108	NFKBIA;ZC3H12A;NLRP3
positive regulation of monooxygenase activity (GO:0032770)	2020-03-23	0.0655441	0.596206	0	0	3.19302	8.70108	IFNG;IL1B;HIF1A
retina homeostasis (GO:0001895)	1938-04-01	0.0681754	0.619037	0	0	2.57682	6.9205	IGKC;PRDX1;IGHA2;LTF
response to endoplasmic reticulum stress (GO:0034976)	8/106	0.0685841	0.621643	0	0	1.84753	4.95082	PPP1R15A;JUN;CXCL8;DDIT3;EIF2AK3;TP53;THBS1;ATF3
membrane fusion (GO:0061025)	1954-05-01	0.0687882	0.622387	0	0	2.26665	6.06719	BCL2A1;GCA;UBXN2A;MX2;MX1
positive regulation of protein modification process (GO:0031401)	11/163	0.0710347	0.641575	0	0	1.65201	4.36889	PPP1R16B;CSF1R;IFNG;LRRK2;IL1B;PLAUR;WDFY2;TNIK;FNIP1;ARNTL;VEGFA
negative regulation of gene expression (GO:0010629)	33/618	0.0712651	0.642519	0	0	1.30717	3.4527	RB1;CEBPA;CTBP2;HDAC1;ZBTB21;HIF1A;ARNTL;ZFP36;BTAF1;IFI16;ZC3H12A;CCL3;MEF2C;JUN;TIPARP;ATP8B1;EIF2AK3;SAMD4B;NR1D2;PTBP2;EREG;VEGFA;PER1;SFPQ;IFNG;DDIT3;BHLHE40;REL;CTNNB1;TP53;HSPA1B;HSPA1A;GZF1
regulation of protein secretion (GO:0050708)	8/107	0.0716151	0.644536	0	0	1.83027	4.8254	IL1A;RSAD2;IFNG;IL1B;GOLPH3L;ARFIP1;PPID;ARNTL
positive regulation of endothelial cell apoptotic process (GO:2000353)	2020-02-11	0.0717954	0.645021	0	0	4.45087	11.7233	RGCC;THBS1
drug transmembrane transport (GO:0006855)	2020-02-11	0.0717954	0.643888	0	0	4.45087	11.7233	SLC22A3;ATP8B1
regulation of inclusion body assembly (GO:0090083)	2020-02-11	0.0717954	0.642758	0	0	4.45087	11.7233	HSPA1B;HSPA1A
T-helper cell differentiation (GO:0042093)	2020-02-11	0.0717954	0.641632	0	0	4.45087	11.7233	GPR183;RORA
pyrimidine nucleoside catabolic process (GO:0046135)	2020-02-11	0.0717954	0.640511	0	0	4.45087	11.7233	DPYD;UPP1
positive regulation of receptor biosynthetic process (GO:0010870)	2020-02-11	0.0717954	0.639393	0	0	4.45087	11.7233	HDAC1;HIF1A
positive regulation of protein deacetylation (GO:0090312)	2020-02-11	0.0717954	0.638279	0	0	4.45087	11.7233	IFNG;TP53
regulation of mitotic centrosome separation (GO:0046602)	2020-02-11	0.0717954	0.637169	0	0	4.45087	11.7233	RANBP2;RGPD4
positive regulation of histone deacetylation (GO:0031065)	2020-02-11	0.0717954	0.636063	0	0	4.45087	11.7233	TP53;VEGFA
regulation of phosphorylation of RNA polymerase II C-terminal domain (GO:1901407)	2020-02-11	0.0717954	0.63496	0	0	4.45087	11.7233	CCNT1;CCNL1
regulation of chromatin binding (GO:0035561)	2020-02-11	0.0717954	0.633862	0	0	4.45087	11.7233	BTAF1;DTX3L
response to sterol (GO:0036314)	2020-02-11	0.0717954	0.632767	0	0	4.45087	11.7233	CCL3;RORA
cell part morphogenesis (GO:0032990)	2020-02-11	0.0717954	0.631676	0	0	4.45087	11.7233	PID1;C21ORF59
negative regulation of heart contraction (GO:0045822)	2020-02-11	0.0717954	0.630589	0	0	4.45087	11.7233	PDE4D;ZC3H12A
mitotic spindle elongation (GO:0000022)	2020-02-11	0.0717954	0.629505	0	0	4.45087	11.7233	RACGAP1;PRC1
positive regulation of fatty acid oxidation (GO:0046321)	2020-02-11	0.0717954	0.628426	0	0	4.45087	11.7233	NR4A3;IRS2
positive regulation of glucose metabolic process (GO:0010907)	2020-02-11	0.0717954	0.62735	0	0	4.45087	11.7233	PMAIP1;IRS2
regulation of receptor biosynthetic process (GO:0010869)	2020-02-11	0.0717954	0.626277	0	0	4.45087	11.7233	HDAC1;HIF1A
midbrain dopaminergic neuron differentiation (GO:1904948)	2020-02-11	0.0717954	0.625208	0	0	4.45087	11.7233	NR4A2;CTNNB1
regulation of mRNA polyadenylation (GO:1900363)	2020-02-11	0.0717954	0.624143	0	0	4.45087	11.7233	RNF20;CCNT1
positive regulation of interferon-gamma biosynthetic process (GO:0045078)	2020-02-11	0.0717954	0.623082	0	0	4.45087	11.7233	TLR8;TLR7
positive regulation of microtubule polymerization (GO:0031116)	2020-03-24	0.0727213	0.630046	0	0	3.05998	8.02057	FES;HSPA1B;HSPA1A
positive regulation of immune effector process (GO:0002699)	2020-03-24	0.0727213	0.628978	0	0	3.05998	8.02057	IFNG;DDX60;CCR2
Golgi to plasma membrane protein transport (GO:0043001)	2020-03-24	0.0727213	0.627913	0	0	3.05998	8.02057	RAB10;GOLGA4;GOLPH3L
macromolecule modification (GO:0043412)	2020-03-24	0.0727213	0.626853	0	0	3.05998	8.02057	ST6GAL1;PARP1;CHD1
positive regulation of endopeptidase activity (GO:0010950)	2020-03-24	0.0727213	0.625796	0	0	3.05998	8.02057	PYCARD;AIM2;MEFV
chaperone mediated protein folding requiring cofactor (GO:0051085)	2020-03-24	0.0727213	0.624742	0	0	3.05998	8.02057	DNAJB14;HSPA1B;HSPA1A
negative regulation of interleukin-6 production (GO:0032715)	2020-03-24	0.0727213	0.623692	0	0	3.05998	8.02057	ZC3H12A;TNFAIP3;TLR4
actin nucleation (GO:0045010)	2020-03-24	0.0727213	0.622646	0	0	3.05998	8.02057	JMY;ARPC5;WHAMM
cAMP metabolic process (GO:0046058)	2020-03-24	0.0727213	0.621603	0	0	3.05998	8.02057	PDE4D;PDE4B;ADM
negative regulation of transforming growth factor beta receptor signaling pathway (GO:0030512)	1955-05-01	0.07325	0.625075	0	0	2.22544	5.81702	ZNF451;SMURF1;SKIL;SMAD7;HSPA1A
regulation of RNA splicing (GO:0043484)	1955-05-01	0.07325	0.624031	0	0	2.22544	5.81702	RBM38;CLK1;CLK4;PTBP2;JMJD6
positive regulation of DNA biosynthetic process (GO:2000573)	1955-05-01	0.07325	0.622991	0	0	2.22544	5.81702	RGCC;MYC;NEK7;POT1;CCT5
negative regulation of signal transduction (GO:0009968)	17/283	0.0734547	0.623692	0	0	1.47052	3.83965	CSF1R;PID1;CXCL8;FLT1;YWHAB;LRRK2;TNFAIP3;THBS1;EREG;NR4A2;ASXL1;IL1B;DDIT4;CARD16;TRIB1;HBEGF;LTF
regulation of neuron death (GO:1901214)	1972-06-01	0.0735766	0.62369	0	0	2.03998	5.32319	EGR1;MEF2C;LRRK2;DDIT4;VPS35;FOS
negative regulation of cysteine-type endopeptidase activity (GO:2000117)	1972-06-01	0.0735766	0.622656	0	0	2.03998	5.32319	IFI16;CARD16;FNIP1;THBS1;LTF;VEGFA
regulation of epithelial cell proliferation (GO:0050678)	1972-06-01	0.0735766	0.621625	0	0	2.03998	5.32319	ZFP36;DUSP10;NR4A3;MYC;EREG;VEGFA
regulation of extrinsic apoptotic signaling pathway via death domain receptors (GO:1902041)	1939-04-01	0.0736249	0.621005	0	0	2.51075	6.54997	TNFSF10;TNFAIP3;PMAIP1;THBS1
DNA-templated transcription, elongation (GO:0006354)	8/108	0.0747263	0.629255	0	0	1.81332	4.70361	TAF15;CCNT1;EAF1;EAF2;CDK13;TAF9B;TAF4;AFF4
cellular iron ion homeostasis (GO:0006879)	1956-05-01	0.0778658	0.654612	0	0	2.1857	5.57958	ATP6V1A;ALAS2;TFRC;MYC;CYBRD1
negative regulation of TOR signaling (GO:0032007)	1940-04-01	0.0792882	0.665473	0	0	2.44798	6.20481	SESN2;DDIT4;FNIP1;ARNTL
peptidyl-proline modification (GO:0018208)	1940-04-01	0.0792882	0.66438	0	0	2.44798	6.20481	PPIL1;PPIF;PPID;NKTR
neuron migration (GO:0001764)	1940-04-01	0.0792882	0.663291	0	0	2.44798	6.20481	NR4A2;MEF2C;DDIT4;VEGFA
positive regulation of interleukin-12 production (GO:0032735)	2020-03-25	0.0802319	0.670088	0	0	2.93758	7.41102	IFNG;RIPK2;TLR4
positive regulation of glucose transport (GO:0010828)	2020-03-25	0.0802319	0.668993	0	0	2.93758	7.41102	NR4A3;IRS2;CREBL2
regulation of glucose metabolic process (GO:0010906)	2020-03-25	0.0802319	0.667902	0	0	2.93758	7.41102	PMAIP1;IRS2;RORA
cellular response to epidermal growth factor stimulus (GO:0071364)	2020-03-25	0.0802319	0.666814	0	0	2.93758	7.41102	ZFP36;SYAP1;IQGAP1
cellular response to vascular endothelial growth factor stimulus (GO:0035924)	2020-03-25	0.0802319	0.665729	0	0	2.93758	7.41102	FLT1;EGR3;VEGFA
regulation of cellular protein localization (GO:1903827)	2020-03-25	0.0802319	0.664649	0	0	2.93758	7.41102	PARP1;CTNNB1;NDEL1
signal transduction in response to DNA damage (GO:0042770)	2020-03-25	0.0802319	0.663572	0	0	2.93758	7.41102	GADD45A;SESN2;TP53
nuclear export (GO:0051168)	1992-07-01	0.082277	0.679385	0	0	1.86259	4.65213	RANBP2;NXT1;SMURF1;SRSF4;U2AF1;RGPD4;SRSF11
regulation of ERK1 and ERK2 cascade (GO:0070372)	15/247	0.082538	0.680438	0	0	1.48663	3.70839	DUSP4;CSF1R;FLT1;CCL3L1;CCL20;DUSP6;PYCARD;IL1A;DUSP10;GPR183;IL1B;CCL3;PTPN6;TLR4;GBP1
regulation of nitric-oxide synthase biosynthetic process (GO:0051769)	2020-02-12	0.0838882	0.690454	0	0	4.07997	10.1113	NAMPT;TLR4
negative regulation of ATPase activity (GO:0032780)	2020-02-12	0.0838882	0.689342	0	0	4.07997	10.1113	PPIF;LTF
iron ion transport (GO:0006826)	2020-02-12	0.0838882	0.688234	0	0	4.07997	10.1113	SLC25A37;TFRC
pyrimidine nucleoside salvage (GO:0043097)	2020-02-12	0.0838882	0.687129	0	0	4.07997	10.1113	UPP1;DCK
viral RNA genome replication (GO:0039694)	2020-02-12	0.0838882	0.686028	0	0	4.07997	10.1113	EEA1;ATG16L1
positive regulation of skeletal muscle tissue development (GO:0048643)	2020-02-12	0.0838882	0.68493	0	0	4.07997	10.1113	MEF2C;ARNTL
nucleoside catabolic process (GO:0009164)	2020-02-12	0.0838882	0.683836	0	0	4.07997	10.1113	DPYD;UPP1
alternative mRNA splicing, via spliceosome (GO:0000380)	2020-02-12	0.0838882	0.682745	0	0	4.07997	10.1113	SFPQ;CDK13
regulation of protein localization to cell periphery (GO:1904375)	2020-02-12	0.0838882	0.681658	0	0	4.07997	10.1113	STX7;GBP1
regulation of skeletal muscle tissue development (GO:0048641)	2020-02-12	0.0838882	0.680574	0	0	4.07997	10.1113	MEF2C;NR1D2
activation of cysteine-type endopeptidase activity (GO:0097202)	2020-02-12	0.0838882	0.679494	0	0	4.07997	10.1113	IFI16;RIPK2
response to interleukin-6 (GO:0070741)	2020-02-12	0.0838882	0.678417	0	0	4.07997	10.1113	PID1;SELPLG
cellular response to fatty acid (GO:0071398)	2020-02-12	0.0838882	0.677344	0	0	4.07997	10.1113	PID1;ZC3H12A
regulation of vascular endothelial cell proliferation (GO:1905562)	2020-02-12	0.0838882	0.676274	0	0	4.07997	10.1113	MEF2C;FLT1
pyrimidine-containing compound salvage (GO:0008655)	2020-02-12	0.0838882	0.675207	0	0	4.07997	10.1113	UPP1;DCK
plasma membrane tubulation (GO:0097320)	2020-02-12	0.0838882	0.674144	0	0	4.07997	10.1113	SNX9;WHAMM
regulation of sister chromatid cohesion (GO:0007063)	2020-02-12	0.0838882	0.673084	0	0	4.07997	10.1113	RB1;CTNNB1
positive regulation of T cell cytokine production (GO:0002726)	2020-02-12	0.0838882	0.672027	0	0	4.07997	10.1113	RSAD2;NLRP3
positive regulation of granulocyte macrophage colony-stimulating factor production (GO:0032725)	2020-02-12	0.0838882	0.670974	0	0	4.07997	10.1113	DDX58;IL1B
regulation of calcium-mediated signaling (GO:0050848)	1941-04-01	0.0851612	0.68009	0	0	2.38827	5.88282	LRRK2;PDE4D;CCL3;GBP1
regulation of stress-activated MAPK cascade (GO:0032872)	1941-04-01	0.0851612	0.679027	0	0	2.38827	5.88282	PER1;COPS5;MYC;NBR1
monocyte chemotaxis (GO:0002548)	1941-04-01	0.0851612	0.677968	0	0	2.38827	5.88282	FLT1;CCL3L1;CCL20;CCL3
positive regulation of wound healing (GO:0090303)	2020-03-26	0.088063	0.699977	0	0	2.82459	6.86292	HPSE;THBS1;HBEGF
positive regulation of JNK cascade (GO:0046330)	1976-06-01	0.0901513	0.715462	0	0	1.93262	4.65039	PYCARD;IL1A;GADD45B;GADD45A;IL1B;CD27
cellular response to calcium ion (GO:0071277)	1942-04-01	0.0912398	0.722976	0	0	2.33141	5.58201	ITPKB;MEF2C;PPIF;IQGAP1
regulation of telomerase activity (GO:0051972)	1942-04-01	0.0912398	0.721855	0	0	2.33141	5.58201	MYC;NEK7;POT1;TP53
translesion synthesis (GO:0019985)	1942-04-01	0.0912398	0.720738	0	0	2.33141	5.58201	PAPD7;REV3L;RPA2;UBE2L6
response to ionizing radiation (GO:0010212)	1977-06-01	0.0945872	0.746025	0	0	1.90752	4.49837	CDKN1A;MSH2;IFI16;GADD45A;MYC;TP53
negative regulation of synaptic transmission (GO:0050805)	2020-03-27	0.0962009	0.757582	0	0	2.71998	6.36833	LRRK2;PLK2;IL1B
regulation of protein localization to nucleus (GO:1900180)	2020-03-27	0.0962009	0.756415	0	0	2.71998	6.36833	DTX3L;SESN2;EIF2AK3
phagosome acidification (GO:0090383)	2020-03-27	0.0962009	0.755251	0	0	2.71998	6.36833	ATP6V1A;ATP6V1B2;ATP6V1C1
negative regulation of myeloid leukocyte differentiation (GO:0002762)	2020-03-27	0.0962009	0.754091	0	0	2.71998	6.36833	MYC;CCL3;TLR4
regulation of plasma membrane bounded cell projection organization (GO:0120035)	2020-02-13	0.0965423	0.755606	0	0	3.76612	8.80435	VPS35;NDEL1
cellular response to exogenous dsRNA (GO:0071360)	2020-02-13	0.0965423	0.754449	0	0	3.76612	8.80435	DDX58;IFIT1
mitochondrial genome maintenance (GO:0000002)	2020-02-13	0.0965423	0.753296	0	0	3.76612	8.80435	PARP1;SLC25A36
glucosamine-containing compound metabolic process (GO:1901071)	2020-02-13	0.0965423	0.752146	0	0	3.76612	8.80435	MGEA5;NAGK
cellular response to nitrogen starvation (GO:0006995)	2020-02-13	0.0965423	0.750999	0	0	3.76612	8.80435	GABARAPL3;GABARAPL1
positive regulation of cellular carbohydrate metabolic process (GO:0010676)	2020-02-13	0.0965423	0.749856	0	0	3.76612	8.80435	PMAIP1;IRS2
renal absorption (GO:0070293)	2020-02-13	0.0965423	0.748716	0	0	3.76612	8.80435	HBB;SGK1
positive regulation of actin nucleation (GO:0051127)	2020-02-13	0.0965423	0.74758	0	0	3.76612	8.80435	CYFIP1;WHAMM
regulation of granulocyte macrophage colony-stimulating factor production (GO:0032645)	2020-02-13	0.0965423	0.746448	0	0	3.76612	8.80435	DDX58;IL1B
alpha-linolenic acid metabolic process (GO:0036109)	2020-02-13	0.0965423	0.745318	0	0	3.76612	8.80435	ACSL1;HSD17B4
response to UV-B (GO:0010224)	2020-02-13	0.0965423	0.744192	0	0	3.76612	8.80435	CDKN1A;MSH2
toll-like receptor 9 signaling pathway (GO:0034162)	2020-02-13	0.0965423	0.74307	0	0	3.76612	8.80435	TLR8;TLR7
regulation of execution phase of apoptosis (GO:1900117)	2020-02-13	0.0965423	0.741951	0	0	3.76612	8.80435	ZC3H12A;TP53
establishment of chromosome localization (GO:0051303)	2020-02-13	0.0965423	0.740835	0	0	3.76612	8.80435	TRAPPC12;NDEL1
negative regulation of hormone secretion (GO:0046888)	2020-02-13	0.0965423	0.739723	0	0	3.76612	8.80435	IL1B;OSM
regulation of fibrinolysis (GO:0051917)	2020-02-13	0.0965423	0.738614	0	0	3.76612	8.80435	THBD;THBS1
regulation of T cell cytokine production (GO:0002724)	2020-02-13	0.0965423	0.737508	0	0	3.76612	8.80435	CLC;SMAD7
regulation of retinoic acid receptor signaling pathway (GO:0048385)	2020-02-13	0.0965423	0.736406	0	0	3.76612	8.80435	ASXL1;CTBP2
glomerular visceral epithelial cell differentiation (GO:0072112)	2020-02-13	0.0965423	0.735307	0	0	3.76612	8.80435	JAG1;IQGAP1
negative regulation of ubiquitin-protein transferase activity (GO:0051444)	2020-02-13	0.0965423	0.734211	0	0	3.76612	8.80435	DTX3L;SMAD7
cellular response to nitrogen levels (GO:0043562)	2020-02-13	0.0965423	0.733118	0	0	3.76612	8.80435	GABARAPL3;GABARAPL1
regulation of gene expression (GO:0010468)	51/1037	0.0972426	0.737339	0	0	1.20392	2.8058	RB1;PID1;RNF14;JMJD1C;RORA;MYC;ZNF528;ZC3H12A;VPS35;TRIM22;MEF2C;DDX58;ZNF160;RHOH;SERPINB9;IL1A;SFPQ;IFNG;DDIT3;IL1B;IRF2;TP53;TLR4;HDAC1;CREM;HIF1A;ARNTL;IFI16;NFIL3;CCL3;NLRP3;ZNF146;RBM38;RNF20;EGR1;TIPARP;ZNF260;EIF2AK3;NR1D2;TDRD7;CLK4;NFKB2;VEGFA;CLK1;PER1;RGCC;BHLHE40;REL;ZNF611;HSPA1B;HSPA1A
cell chemotaxis (GO:0060326)	1960-05-01	0.0978389	0.74076	0	0	2.03998	4.7418	DOCK4;EGR3;CCL20;HBEGF;VEGFA
regulation of cell migration (GO:0030334)	18/316	0.0982888	0.743063	0	0	1.39442	3.23484	SPAG9;RNF20;CSF1R;JAG1;FLT1;DDX58;THBS1;VEGFA;SMAD7;DUSP10;IL1B;SPATA13;CCL3;CYP1B1;SGK1;ARID2;RECK;HBEGF
mitochondrial transport (GO:0006839)	9/135	0.10173	0.767944	0	0	1.63199	3.72979	SLC25A37;UCP2;PPIF;SLC25A40;PMAIP1;VPS35;TP53;SLC25A11;SLC25A36
negative regulation of cell motility (GO:2000146)	1997-07-01	0.101916	0.768212	0	0	1.76658	4.03418	RNF20;JAG1;DUSP10;CYP1B1;ARID2;RECK;SMAD7
positive regulation of T cell proliferation (GO:0042102)	1961-05-01	0.1032	0.77674	0	0	2.00654	4.55703	PYCARD;TFRC;IL1B;CD1D;CCR2
regulation of DNA replication (GO:0006275)	1961-05-01	0.1032	0.775596	0	0	2.00654	4.55703	TSPYL2;DBF4;AREG;S100A11;EREG
negative regulation of mitotic cell cycle phase transition (GO:1901991)	1979-06-01	0.103802	0.778976	0	0	1.85923	4.21164	RB1;PSMA5;CDKN1A;RGCC;CDK2AP2;PSMB9
activation of cysteine-type endopeptidase activity involved in apoptotic process (GO:0006919)	1979-06-01	0.103802	0.777832	0	0	1.85923	4.21164	PYCARD;CASP8AP2;CASP1;TNFSF10;EIF2AK3;NLRC4
regulation of transforming growth factor beta receptor signaling pathway (GO:0017015)	1979-06-01	0.103802	0.776692	0	0	1.85923	4.21164	ZNF451;SMURF1;THBS1;SKIL;SMAD7;HSPA1A
unsaturated fatty acid metabolic process (GO:0033559)	1944-04-01	0.103995	0.776991	0	0	2.22544	5.03709	ACSL1;SCD5;HSD17B4;CYP1B1
myeloid cell differentiation (GO:0030099)	1944-04-01	0.103995	0.775855	0	0	2.22544	5.03709	PRDX3;CEBPA;ALAS2;IFI16
neuron projection extension (GO:1990138)	2020-03-28	0.104632	0.779468	0	0	2.62284	5.92055	CYFIP1;CTNNB1;IQGAP1
negative regulation of intracellular steroid hormone receptor signaling pathway (GO:0033144)	2020-03-28	0.104632	0.778331	0	0	2.62284	5.92055	PER1;HDAC1;ARNTL
cellular response to hydrogen peroxide (GO:0070301)	2020-03-28	0.104632	0.777199	0	0	2.62284	5.92055	PPIF;TNFAIP3;CYP1B1
positive regulation of phosphate metabolic process (GO:0045937)	2020-03-28	0.104632	0.776069	0	0	2.62284	5.92055	IFNG;THBS1;EREG
positive regulation of sprouting angiogenesis (GO:1903672)	2020-03-28	0.104632	0.774943	0	0	2.62284	5.92055	PPP1R16B;PTGS2;VEGFA
positive regulation of fibroblast proliferation (GO:0048146)	2020-03-28	0.104632	0.773819	0	0	2.62284	5.92055	CDKN1A;MYC;EREG
ERBB signaling pathway (GO:0038127)	1980-06-01	0.108579	0.801853	0	0	1.83599	4.07639	FES;CSK;IQGAP1;AREG;EREG;HBEGF
positive regulation of catabolic process (GO:0009896)	1962-05-01	0.108704	0.801611	0	0	1.97418	4.38096	TIPARP;SMURF1;IL1B;PLK2;TNFAIP3
negative regulation of intrinsic apoptotic signaling pathway (GO:2001243)	1962-05-01	0.108704	0.800454	0	0	1.97418	4.38096	BCL2A1;LRRK2;PLAUR;PPIF;HSPA1A
negative regulation of hydrogen peroxide-induced cell death (GO:1903206)	2020-02-14	0.109692	0.806568	0	0	3.49711	7.7289	NR4A3;LRRK2
regulation of fibroblast migration (GO:0010762)	2020-02-14	0.109692	0.805407	0	0	3.49711	7.7289	ARHGEF7;THBS1
branching involved in blood vessel morphogenesis (GO:0001569)	2020-02-14	0.109692	0.80425	0	0	3.49711	7.7289	CTNNB1;VEGFA
nucleoside salvage (GO:0043174)	2020-02-14	0.109692	0.803096	0	0	3.49711	7.7289	UPP1;DCK
mitotic cell cycle arrest (GO:0071850)	2020-02-14	0.109692	0.801946	0	0	3.49711	7.7289	RGCC;GADD45A
positive regulation of neural precursor cell proliferation (GO:2000179)	2020-02-14	0.109692	0.800799	0	0	3.49711	7.7289	CTNNB1;VEGFA
regulation of secretion (GO:0051046)	2020-02-14	0.109692	0.799655	0	0	3.49711	7.7289	OAS2;SGK1
pyrimidine-containing compound catabolic process (GO:0072529)	2020-02-14	0.109692	0.798514	0	0	3.49711	7.7289	DPYD;UPP1
N-acetylglucosamine metabolic process (GO:0006044)	2020-02-14	0.109692	0.797376	0	0	3.49711	7.7289	MGEA5;NAGK
cell migration involved in sprouting angiogenesis (GO:0002042)	2020-02-14	0.109692	0.796242	0	0	3.49711	7.7289	EGR3;VEGFA
negative regulation of endoplasmic reticulum stress-induced intrinsic apoptotic signaling pathway (GO:1902236)	2020-02-14	0.109692	0.795111	0	0	3.49711	7.7289	LRRK2;HSPA1A
regulation of synapse organization (GO:0050807)	2020-02-14	0.109692	0.793983	0	0	3.49711	7.7289	MEF2C;VPS35
negative regulation of smooth muscle cell migration (GO:0014912)	2020-02-14	0.109692	0.792859	0	0	3.49711	7.7289	MEF2C;TRIB1
positive regulation of heart rate (GO:0010460)	2020-02-14	0.109692	0.791737	0	0	3.49711	7.7289	PDE4D;ADM
positive regulation of muscle hypertrophy (GO:0014742)	2020-02-14	0.109692	0.790619	0	0	3.49711	7.7289	NR4A3;PARP1
regulation of interferon-gamma biosynthetic process (GO:0045072)	2020-02-14	0.109692	0.789504	0	0	3.49711	7.7289	TLR8;TLR7
regulation of response to interferon-gamma (GO:0060330)	2020-02-14	0.109692	0.788392	0	0	3.49711	7.7289	IFNG;STAT1
regulation of adaptive immune response (GO:0002819)	2020-02-14	0.109692	0.787283	0	0	3.49711	7.7289	PYCARD;SAMSN1
estrogen metabolic process (GO:0008210)	2020-02-14	0.109692	0.786177	0	0	3.49711	7.7289	HSD17B4;CYP1B1
negative regulation of T cell receptor signaling pathway (GO:0050860)	2020-02-14	0.109692	0.785075	0	0	3.49711	7.7289	PVRIG;GBP1
positive regulation of interleukin-8 secretion (GO:2000484)	2020-02-14	0.109692	0.783975	0	0	3.49711	7.7289	PYCARD;CD14
small GTPase mediated signal transduction (GO:0007264)	1999-07-01	0.110426	0.78812	0	0	1.7309	3.81386	RB1;JUN;CDKN1A;RIT1;ARHGAP30;PLK2;TP53
positive regulation of blood vessel endothelial cell migration (GO:0043536)	1945-04-01	0.110661	0.788691	0	0	2.17598	4.78996	PTGS2;THBS1;HIF1A;VEGFA
peptidyl-tyrosine autophosphorylation (GO:0038083)	1945-04-01	0.110661	0.787591	0	0	2.17598	4.78996	HCK;YES1;FES;CSK
regulation of signal transduction by p53 class mediator (GO:1901796)	9/138	0.112449	0.7992	0	0	1.59651	3.48879	PLK3;TAF15;RMI1;HDAC1;JMY;RPA2;TAF9B;TAF4;TP53
TRIF-dependent toll-like receptor signaling pathway (GO:0035666)	2020-03-29	0.113341	0.804421	0	0	2.53239	5.51392	TICAM2;CD14;TLR4
lysosome localization (GO:0032418)	2020-03-29	0.113341	0.803304	0	0	2.53239	5.51392	SNAPIN;NR4A3;NDEL1
regulation of activated T cell proliferation (GO:0046006)	2020-03-29	0.113341	0.802189	0	0	2.53239	5.51392	PYCARD;PRKAR1A;CLC
negative regulation of cell death (GO:0060548)	1981-06-01	0.113467	0.801972	0	0	1.81332	3.94622	LRRK2;ADNP2;CTNNB1;VPS35;HSPA1B;HSPA1A
regulation of phosphorylation (GO:0042325)	8/119	0.114217	0.806155	0	0	1.6457	3.5706	RANBP2;CDKN1A;SESN2;RICTOR;DYNLL1;FNIP1;THBS1;EREG
cellular response to ionizing radiation (GO:0071479)	1946-04-01	0.117512	0.828266	0	0	2.12868	4.55795	CDKN1A;IFI16;GADD45A;TP53
regulation of cellular component movement (GO:0051270)	1946-04-01	0.117512	0.827124	0	0	2.12868	4.55795	FES;EREG;VEGFA;HBEGF
enzyme linked receptor protein signaling pathway (GO:0007167)	8/120	0.118278	0.831364	0	0	1.63199	3.48384	CSF1R;HCK;YES1;FLT1;FES;CASS4;BLNK;CSK
regulation of anatomical structure morphogenesis (GO:0022603)	1982-06-01	0.118465	0.831535	0	0	1.79121	3.82089	MEF2C;PID1;ZMYM2;LRRK2;TNFAIP3;CTNNB1
positive regulation of DNA metabolic process (GO:0051054)	1982-06-01	0.118465	0.830393	0	0	1.79121	3.82089	DBF4;RGCC;MYC;POT1;AREG;EREG
positive regulation of cell cycle arrest (GO:0071158)	1982-06-01	0.118465	0.829253	0	0	1.79121	3.82089	PLK3;CDKN1A;RGCC;GADD45A;PLK2;TP53
defense response to bacterium (GO:0042742)	14/241	0.118562	0.8288	0	0	1.42206	3.03229	HIST1H2BJ;IGHV3-23;RNASE6;DEFA3;DEFA1;NLRC4;HIST2H2BE;PYCARD;IGHG2;IGKC;IGLC1;IGHA2;TLR4;LTF
regulation of actin cytoskeleton reorganization (GO:2000249)	2020-03-30	0.122314	0.853855	0	0	2.44798	5.14361	CSF1R;HCK;FES
negative regulation of stress-activated MAPK cascade (GO:0032873)	2020-03-30	0.122314	0.852689	0	0	2.44798	5.14361	PER1;DUSP10;MYC
regulation of cell migration involved in sprouting angiogenesis (GO:0090049)	2020-03-30	0.122314	0.851526	0	0	2.44798	5.14361	PTGS2;THBS1;VEGFA
beta-catenin-TCF complex assembly (GO:1904837)	2020-03-30	0.122314	0.850365	0	0	2.44798	5.14361	HDAC1;MYC;CTNNB1
positive regulation of cyclin-dependent protein serine/threonine kinase activity (GO:0045737)	2020-03-30	0.122314	0.849208	0	0	2.44798	5.14361	RGCC;CCNT1;CCNL1
regulation of cation transmembrane transport (GO:1904062)	2020-03-30	0.122314	0.848055	0	0	2.44798	5.14361	TSPAN13;KCNE3;PPIF
'de novo' posttranslational protein folding (GO:0051084)	2020-03-30	0.122314	0.846904	0	0	2.44798	5.14361	DNAJB14;HSPA1B;HSPA1A
MyD88-independent toll-like receptor signaling pathway (GO:0002756)	2020-03-30	0.122314	0.845756	0	0	2.44798	5.14361	TICAM2;CD14;TLR4
artery morphogenesis (GO:0048844)	2020-03-30	0.122314	0.844612	0	0	2.44798	5.14361	JAG1;SMAD7;VEGFA
regulation of blood coagulation (GO:0030193)	2020-03-30	0.122314	0.843471	0	0	2.44798	5.14361	THBD;HPSE;THBS1
negative regulation of cell migration (GO:0030336)	8/121	0.122414	0.843021	0	0	1.6185	3.39941	RNF20;JAG1;DUSP10;CYP1B1;ARID2;TRIB1;RECK;SMAD7
NAD biosynthesis via nicotinamide riboside salvage pathway (GO:0034356)	2020-02-15	0.123276	0.847811	0	0	3.26397	6.83258	NAMPT;PTGS2
negative regulation of peptidyl-threonine phosphorylation (GO:0010801)	2020-02-15	0.123276	0.84667	0	0	3.26397	6.83258	DDIT4;SMAD7
regulation of B cell differentiation (GO:0045577)	2020-02-15	0.123276	0.845532	0	0	3.26397	6.83258	FCRL3;CD27
positive regulation of glycolytic process (GO:0045821)	2020-02-15	0.123276	0.844397	0	0	3.26397	6.83258	PFKFB3;HIF1A
response to X-ray (GO:0010165)	2020-02-15	0.123276	0.843265	0	0	3.26397	6.83258	MSH2;TP53
pyrimidine nucleoside biosynthetic process (GO:0046134)	2020-02-15	0.123276	0.842136	0	0	3.26397	6.83258	UPP1;DCK
transport along microtubule (GO:0010970)	2020-02-15	0.123276	0.841011	0	0	3.26397	6.83258	DYNC1I2;DYNLL1
positive regulation of coenzyme metabolic process (GO:0051197)	2020-02-15	0.123276	0.839888	0	0	3.26397	6.83258	PFKFB3;HIF1A
anterograde synaptic vesicle transport (GO:0048490)	2020-02-15	0.123276	0.838768	0	0	3.26397	6.83258	AP3M2;SNAPIN
regulation of tumor necrosis factor secretion (GO:1904467)	2020-02-15	0.123276	0.837651	0	0	3.26397	6.83258	DDX58;ZC3H12A
cardiac muscle cell differentiation (GO:0055007)	2020-02-15	0.123276	0.836537	0	0	3.26397	6.83258	MEF2C;SIK1
pyrimidine nucleoside metabolic process (GO:0006213)	2020-02-15	0.123276	0.835426	0	0	3.26397	6.83258	DPYD;UPP1
pyrimidine-containing compound metabolic process (GO:0072527)	2020-02-15	0.123276	0.834318	0	0	3.26397	6.83258	DCK;SLC19A2
neural crest cell differentiation (GO:0014033)	2020-02-15	0.123276	0.833213	0	0	3.26397	6.83258	MEF2C;KBTBD8
negative regulation of RNA metabolic process (GO:0051253)	2020-02-15	0.123276	0.832111	0	0	3.26397	6.83258	ZC3H12A;PTBP2
negative regulation of protein processing (GO:0010955)	2020-02-15	0.123276	0.831012	0	0	3.26397	6.83258	LRRK2;THBS1
synaptic vesicle transport along microtubule (GO:0099517)	2020-02-15	0.123276	0.829915	0	0	3.26397	6.83258	AP3M2;SNAPIN
positive regulation of protein export from nucleus (GO:0046827)	2020-02-15	0.123276	0.828822	0	0	3.26397	6.83258	IL1B;TP53
cytoplasmic sequestering of protein (GO:0051220)	2020-02-15	0.123276	0.827731	0	0	3.26397	6.83258	NFKBIA;YWHAB
sulfate transport (GO:0008272)	2020-02-15	0.123276	0.826644	0	0	3.26397	6.83258	RACGAP1;SLC26A6
endoderm development (GO:0007492)	2020-02-15	0.123276	0.825559	0	0	3.26397	6.83258	DUSP4;DUSP2
inhibition of cysteine-type endopeptidase activity (GO:0097340)	2020-02-15	0.123276	0.824477	0	0	3.26397	6.83258	NLRC4;CARD16
postreplication repair (GO:0006301)	1947-04-01	0.124543	0.831862	0	0	2.08339	4.33991	MSH2;PAPD7;RPA2;UBE2L6
cellular response to heat (GO:0034605)	1947-04-01	0.124543	0.830775	0	0	2.08339	4.33991	IL1A;THBS1;HSPA1B;HSPA1A
glycolipid metabolic process (GO:0006664)	1965-05-01	0.126043	0.839684	0	0	1.88306	3.90007	PGAP1;GLB1;B3GNT5;FUCA1;ESYT1
regulation of myeloid cell differentiation (GO:0045637)	1965-05-01	0.126043	0.83859	0	0	1.88306	3.90007	MEF2C;NR4A3;HDAC1;FES;THBS1
negative regulation of blood vessel morphogenesis (GO:2000181)	1965-05-01	0.126043	0.837498	0	0	1.88306	3.90007	RGCC;STAT1;CTNNB1;THBS1;CCR2
defense response to Gram-positive bacterium (GO:0050830)	1965-05-01	0.126043	0.836409	0	0	1.88306	3.90007	HIST1H2BJ;RNASE6;DEFA3;DEFA1;HIST2H2BE
positive regulation of nucleic acid-templated transcription (GO:1903508)	26/502	0.128604	0.852295	0	0	1.26788	2.60044	RB1;RNF14;HDAC1;RORA;CREBL2;HIF1A;ARNTL;MYC;TP53INP2;RNF20;MAP3K2;EGR1;MEF2C;JUN;TAF15;DTX3L;STAT1;NR1D2;FOS;FLI1;NIF3L1;DDIT3;IL1B;CTNNB1;TAF4;TP53
regulation of cell cycle G2/M phase transition (GO:1902749)	1984-06-01	0.128781	0.852362	0	0	1.74856	3.58391	DYNC1I2;HAUS3;DYNLL1;TP53;HAUS2;HAUS1
T cell receptor signaling pathway (GO:0050852)	10/163	0.131275	0.867741	0	0	1.50183	3.04941	NFKBIA;PSMA5;RIPK2;PDE4D;THEMIS;PDE4B;BTN3A3;CSK;BTN3A2;PSMB9
negative regulation of blood vessel endothelial cell migration (GO:0043537)	2020-03-31	0.131536	0.868343	0	0	2.36901	4.80548	MEF2C;RGCC;THBS1
glycoprotein metabolic process (GO:0009100)	1948-04-01	0.131747	0.868611	0	0	2.03998	4.13479	MGEA5;ST8SIA4;HPSE;HIF1A
cellular macromolecule catabolic process (GO:0044265)	1948-04-01	0.131747	0.86749	0	0	2.03998	4.13479	MGEA5;RAB12;RNASE6;RNASE2
cellular response to light stimulus (GO:0071482)	1966-05-01	0.132089	0.868624	0	0	1.85453	3.75408	OPN3;PARP1;PAPD7;MYC;TP53
intracellular steroid hormone receptor signaling pathway (GO:0030518)	1966-05-01	0.132089	0.867506	0	0	1.85453	3.75408	RB1;RNF14;DEFA3;CTNNB1;DEFA1
negative regulation of epithelial cell proliferation (GO:0050680)	1966-05-01	0.132089	0.866391	0	0	1.85453	3.75408	DUSP10;RGCC;STAT1;THBS1;EREG
JNK cascade (GO:0007254)	1966-05-01	0.132089	0.865279	0	0	1.85453	3.75408	MAP3K2;SPAG9;RIPK2;TNIK;TRIB1
positive regulation of cellular protein localization (GO:1903829)	1966-05-01	0.132089	0.864169	0	0	1.85453	3.75408	PLK3;DTX3L;SESN2;TRAPPC12;EIF2AK3
B cell receptor signaling pathway (GO:0050853)	7/104	0.133278	0.87083	0	0	1.64768	3.3206	MEF2C;IGHG2;IGKC;IGHV3-23;IGLC1;MNDA;IGHA2
mRNA transport (GO:0051028)	7/104	0.133278	0.869716	0	0	1.64768	3.3206	RANBP2;ZFP36;NXT1;CPSF2;SRSF4;U2AF1;SRSF11
positive regulation of lymphocyte activation (GO:0051251)	7/104	0.133278	0.868605	0	0	1.64768	3.3206	PYCARD;IGHG2;IGKC;IGHV3-23;IGLC1;IGHA2;CCR2
phagocytosis, engulfment (GO:0006911)	7/104	0.133278	0.867497	0	0	1.64768	3.3206	IGHG2;IGKC;IGHV3-23;RHOH;IGLC1;IGHA2;THBS1
regulation of peptidyl-tyrosine phosphorylation (GO:0050730)	1985-06-01	0.134097	0.871715	0	0	1.72799	3.47186	RIPK2;OSM;PTPN6;TP53;SAMSN1;VEGFA
dephosphorylation (GO:0016311)	8/124	0.135272	0.878237	0	0	1.57934	3.15942	DUSP4;PPP2CB;DUSP2;DUSP10;PTPN6;HDHD2;DUSP6;DUSP7
positive regulation of epithelial cell apoptotic process (GO:1904037)	2020-02-16	0.137236	0.889855	0	0	3.05998	6.07727	RGCC;THBS1
dendritic cell chemotaxis (GO:0002407)	2020-02-16	0.137236	0.888726	0	0	3.05998	6.07727	GPR183;CCR2
fibrinolysis (GO:0042730)	2020-02-16	0.137236	0.8876	0	0	3.05998	6.07727	SERPINB2;PLAUR
cellular response to dsRNA (GO:0071359)	2020-02-16	0.137236	0.886476	0	0	3.05998	6.07727	DDX58;IFIT1
regulation of membrane depolarization (GO:0003254)	2020-02-16	0.137236	0.885355	0	0	3.05998	6.07727	LRRK2;SMAD7
regulation of RIG-I signaling pathway (GO:0039535)	2020-02-16	0.137236	0.884238	0	0	3.05998	6.07727	RNF125;DDX60
guanosine-containing compound metabolic process (GO:1901068)	2020-02-16	0.137236	0.883123	0	0	3.05998	6.07727	LRRK2;GIMAP7
regulation of energy homeostasis (GO:2000505)	2020-02-16	0.137236	0.88201	0	0	3.05998	6.07727	NR4A3;NR1D2
positive regulation of cardiac muscle hypertrophy (GO:0010613)	2020-02-16	0.137236	0.880901	0	0	3.05998	6.07727	NR4A3;PARP1
negative regulation of DNA replication (GO:0008156)	2020-02-16	0.137236	0.879794	0	0	3.05998	6.07727	TSPYL2;S100A11
regulation of osteoblast proliferation (GO:0033688)	2020-02-16	0.137236	0.87869	0	0	3.05998	6.07727	HPSE;LTF
regulation of protein homodimerization activity (GO:0043496)	2020-02-16	0.137236	0.877589	0	0	3.05998	6.07727	MEF2C;SYAP1
positive regulation of cell migration involved in sprouting angiogenesis (GO:0090050)	2020-02-16	0.137236	0.876491	0	0	3.05998	6.07727	PTGS2;VEGFA
artery development (GO:0060840)	2020-02-16	0.137236	0.875395	0	0	3.05998	6.07727	SMAD7;VEGFA
activation of protein kinase A activity (GO:0034199)	2020-02-16	0.137236	0.874302	0	0	3.05998	6.07727	PRKAR1A;PRKACB
positive regulation of leukocyte activation (GO:0002696)	2020-02-16	0.137236	0.873212	0	0	3.05998	6.07727	THBS1;TLR4
ruffle organization (GO:0031529)	2020-02-16	0.137236	0.872125	0	0	3.05998	6.07727	CSF1R;CYFIP1
myoblast differentiation (GO:0045445)	2020-02-16	0.137236	0.87104	0	0	3.05998	6.07727	RB1;JAG1
regulation of glucose transport (GO:0010827)	2020-02-16	0.137236	0.869958	0	0	3.05998	6.07727	NR4A3;IL1B
positive regulation of DNA-templated transcription, initiation (GO:2000144)	2020-02-16	0.137236	0.868879	0	0	3.05998	6.07727	JUN;CTNNB1
negative regulation of protein serine/threonine kinase activity (GO:0071901)	1967-05-01	0.138263	0.874298	0	0	1.82685	3.6146	PYCARD;CEBPA;PRKAR1A;IL1B;DUSP7
positive regulation of endothelial cell proliferation (GO:0001938)	1967-05-01	0.138263	0.873216	0	0	1.82685	3.6146	PPP1R16B;EGR3;HIF1A;PGF;VEGFA
regulation of TOR signaling (GO:0032006)	1967-05-01	0.138263	0.872136	0	0	1.82685	3.6146	TBCK;DDIT4;RICTOR;FNIP1;ARNTL
extrinsic apoptotic signaling pathway (GO:0097191)	1967-05-01	0.138263	0.87106	0	0	1.82685	3.6146	CASP8AP2;IFNG;BCL2A1;G0S2;CD27
regulation of cyclin-dependent protein serine/threonine kinase activity (GO:0000079)	1967-05-01	0.138263	0.869986	0	0	1.82685	3.6146	CEBPA;CDKN1A;CCNT1;GADD45A;CCNL1
regulation of megakaryocyte differentiation (GO:0045652)	1949-04-01	0.139118	0.874286	0	0	1.99835	3.94161	MEF2C;NR4A3;HDAC1;THBS1
lipid homeostasis (GO:0055088)	1949-04-01	0.139118	0.873211	0	0	1.99835	3.94161	CEBPA;ORMDL2;IRS2;NR1D2
protein dephosphorylation (GO:0006470)	8/125	0.139705	0.875816	0	0	1.56671	3.08363	DUSP4;PPP1R15A;PPP2CB;DUSP2;DUSP10;PTPN6;DUSP6;DUSP7
cellular response to glucagon stimulus (GO:0071377)	1932-03-01	0.140992	0.882803	0	0	2.29498	4.49598	PRKAR1A;GNB4;PRKACB
central nervous system neuron differentiation (GO:0021953)	1932-03-01	0.140992	0.881721	0	0	2.29498	4.49598	NR4A2;OPHN1;CTNNB1
negative regulation of BMP signaling pathway (GO:0030514)	1932-03-01	0.140992	0.880642	0	0	2.29498	4.49598	SMURF1;SKIL;SMAD7
GPI anchor biosynthetic process (GO:0006506)	1932-03-01	0.140992	0.879565	0	0	2.29498	4.49598	PGAP1;PIGA;PLAUR
negative regulation of fat cell differentiation (GO:0045599)	1932-03-01	0.140992	0.878491	0	0	2.29498	4.49598	ASXL1;RORA;ARNTL
positive regulation of telomere maintenance via telomerase (GO:0032212)	1932-03-01	0.140992	0.87742	0	0	2.29498	4.49598	NEK7;POT1;CCT5
aminoglycan catabolic process (GO:0006026)	1932-03-01	0.140992	0.876351	0	0	2.29498	4.49598	GLB1;FUCA1;HPSE
vasculogenesis (GO:0001570)	1932-03-01	0.140992	0.875285	0	0	2.29498	4.49598	FLT1;ADM;VEGFA
G2/M transition of mitotic cell cycle (GO:0000086)	8/126	0.14421	0.89417	0	0	1.55427	3.00983	PLK3;DYNC1I2;CDKN1A;HAUS3;DYNLL1;PHLDA1;HAUS2;HAUS1
positive regulation of T cell activation (GO:0050870)	1968-05-01	0.144562	0.895267	0	0	1.79999	3.48126	PYCARD;TFRC;IL1B;CD1D;CCR2
regulation of MAP kinase activity (GO:0043405)	1987-06-01	0.145032	0.897092	0	0	1.68826	3.25969	FLT1;LRRK2;IL1B;TRIB1;DUSP7;VEGFA
fatty acid oxidation (GO:0019395)	1950-04-01	0.14665	0.906	0	0	1.95838	3.75952	ECHDC1;HSD17B4;ACADM;HIBCH
blood circulation (GO:0008015)	1950-04-01	0.14665	0.904904	0	0	1.95838	3.75952	STAT1;MYOF;OLR1;ADM
fatty acid beta-oxidation (GO:0006635)	1950-04-01	0.14665	0.903812	0	0	1.95838	3.75952	ECHDC1;HSD17B4;ACADM;HIBCH
regulation of response to external stimulus (GO:0032101)	7/107	0.148025	0.911181	0	0	1.60148	3.05944	HCK;TRIM5;CASP1;NLRP3;TNFAIP3;NR1D2;PTGS2
positive regulation of epithelial cell proliferation (GO:0050679)	7/107	0.148025	0.910083	0	0	1.60148	3.05944	PPP1R16B;EGR3;NR4A3;MYC;HIF1A;PGF;VEGFA
cell cycle G2/M phase transition (GO:0044839)	8/127	0.148785	0.913658	0	0	1.54203	2.93797	PLK3;DYNC1I2;CDKN1A;HAUS3;DYNLL1;PHLDA1;HAUS2;HAUS1
intracellular pH reduction (GO:0051452)	1933-03-01	0.150668	0.924109	0	0	2.22544	4.21203	ATP6V1A;ATP6V1B2;ATP6V1C1
positive regulation of nucleocytoplasmic transport (GO:0046824)	1933-03-01	0.150668	0.922999	0	0	2.22544	4.21203	IL1B;ZC3H12A;TP53
negative regulation of multi-organism process (GO:0043901)	1933-03-01	0.150668	0.921893	0	0	2.22544	4.21203	CARD16;TRIB1;LTF
negative regulation of angiogenesis (GO:0016525)	1969-05-01	0.150982	0.922706	0	0	1.7739	3.35373	RGCC;STAT1;CTNNB1;THBS1;CCR2
regulation of protein sumoylation (GO:0033233)	2020-02-17	0.15152	0.924888	0	0	2.87998	5.43462	EGR1;CTNNB1
positive regulation of G-protein coupled receptor protein signaling pathway (GO:0045745)	2020-02-17	0.15152	0.923783	0	0	2.87998	5.43462	LRRK2;VPS35
regulation of telomere maintenance via telomere lengthening (GO:1904356)	2020-02-17	0.15152	0.922681	0	0	2.87998	5.43462	PARP1;POT1
gastrulation (GO:0007369)	2020-02-17	0.15152	0.921581	0	0	2.87998	5.43462	MKKS;NR4A3
negative regulation of tumor necrosis factor-mediated signaling pathway (GO:0010804)	2020-02-17	0.15152	0.920484	0	0	2.87998	5.43462	HIST1H2BJ;CARD16
positive regulation of stem cell proliferation (GO:2000648)	2020-02-17	0.15152	0.91939	0	0	2.87998	5.43462	CTNNB1;VEGFA
positive regulation of cellular protein catabolic process (GO:1903364)	2020-02-17	0.15152	0.918298	0	0	2.87998	5.43462	VPS35;CTSC
regulation of protein localization to membrane (GO:1905475)	2020-02-17	0.15152	0.917208	0	0	2.87998	5.43462	STX7;GBP1
response to purine-containing compound (GO:0014074)	2020-02-17	0.15152	0.916122	0	0	2.87998	5.43462	JUN;STAT1
positive regulation of macrophage activation (GO:0043032)	2020-02-17	0.15152	0.915038	0	0	2.87998	5.43462	THBS1;TLR4
regulation of T cell migration (GO:2000404)	2020-02-17	0.15152	0.913956	0	0	2.87998	5.43462	PYCARD;CCL20
positive chemotaxis (GO:0050918)	2020-02-17	0.15152	0.912877	0	0	2.87998	5.43462	CORO1A;VEGFA
positive regulation of mitochondrion organization (GO:0010822)	8/128	0.15343	0.923295	0	0	1.52999	2.86798	PYCARD;TNFSF10;PPIF;PLAUR;PMAIP1;VPS35;RNASE2;TP53
positive regulation of actin filament polymerization (GO:0030838)	1951-04-01	0.154336	0.927655	0	0	1.91998	3.58772	PYCARD;HCK;RHOH;WHAMM
protein phosphorylation (GO:0006468)	24/470	0.155058	0.930893	0	0	1.25003	2.33001	CDK17;MAP3K2;CSF1R;FLT1;CCNT1;PLK2;LRRK2;NEK7;EIF2AK3;SMAD7;HCK;PRDX4;FES;RICTOR;MAP3K8;CSK;PTPN6;SIK1;TLR7;TNIK;CDK13;SGK1;PRKACB;TLR4
regulation of neuron apoptotic process (GO:0043523)	1989-06-01	0.15636	0.937609	0	0	1.65032	3.06233	MEF2C;MSH2;DDIT3;CCL3;CTNNB1;TP53
calcium-mediated signaling (GO:0019722)	1970-05-01	0.157519	0.943449	0	0	1.74856	3.2317	CXCL8;CCL20;LRRK2;CCL3;EIF2AK3
regulation of cell motility (GO:2000145)	7/109	0.158265	0.946804	0	0	1.5721	2.89814	CSF1R;FES;DDX58;SPATA13;SGK1;EREG;HBEGF
apoptotic mitochondrial changes (GO:0008637)	1934-03-01	0.160548	0.959339	0	0	2.15998	3.95096	BCL2A1;PPIF;VPS35
positive regulation of muscle cell differentiation (GO:0051149)	1934-03-01	0.160548	0.958217	0	0	2.15998	3.95096	SPAG9;MEF2C;CTNNB1
positive regulation of telomere maintenance via telomere lengthening (GO:1904358)	1934-03-01	0.160548	0.957098	0	0	2.15998	3.95096	NEK7;POT1;CCT5
negative regulation of endothelial cell migration (GO:0010596)	1934-03-01	0.160548	0.955981	0	0	2.15998	3.95096	MEF2C;RGCC;THBS1
response to glucagon (GO:0033762)	1934-03-01	0.160548	0.954867	0	0	2.15998	3.95096	PRKAR1A;GNB4;PRKACB
negative regulation of cell differentiation (GO:0045596)	9/150	0.161182	0.957524	0	0	1.46879	2.68086	NFKBIA;ASXL1;JAG1;IFNG;NBR1;RORA;SKIL;SMAD7;ARNTL
regulation of calcium ion transport (GO:0051924)	1952-04-01	0.16217	0.962273	0	0	1.88306	3.42549	TSPAN13;FCRL3;CCL3;CTNNB1
plasma membrane bounded cell projection morphogenesis (GO:0120039)	1952-04-01	0.16217	0.961155	0	0	1.88306	3.42549	LRRK2;RHOH;TNIK;SGK1
positive regulation of mitotic cell cycle (GO:0045931)	1952-04-01	0.16217	0.96004	0	0	1.88306	3.42549	IL1A;RGCC;IL1B;EREG
positive regulation of secretion by cell (GO:1903532)	1952-04-01	0.16217	0.958928	0	0	1.88306	3.42549	IL1A;RGCC;GOLPH3L;PPID
cellular response to insulin stimulus (GO:0032869)	7/110	0.163503	0.965687	0	0	1.55781	2.82107	ATP6V1A;RAB10;PARP1;SYAP1;ATP6V1B2;IRS2;ATP6V1C1
porphyrin-containing compound biosynthetic process (GO:0006779)	2020-02-18	0.166078	0.979762	0	0	2.71998	4.88318	ALAS2;SUCLA2
organelle fusion (GO:0048284)	2020-02-18	0.166078	0.978631	0	0	2.71998	4.88318	EEA1;BCL2A1
nuclear envelope reassembly (GO:0031468)	2020-02-18	0.166078	0.977502	0	0	2.71998	4.88318	UBXN2A;BANF1
positive regulation of lipid catabolic process (GO:0050996)	2020-02-18	0.166078	0.976376	0	0	2.71998	4.88318	IL1B;IRS2
negative regulation of fibroblast proliferation (GO:0048147)	2020-02-18	0.166078	0.975252	0	0	2.71998	4.88318	MYC;TP53
negative regulation of RNA splicing (GO:0033119)	2020-02-18	0.166078	0.974131	0	0	2.71998	4.88318	SRSF4;PTBP2
positive regulation of metabolic process (GO:0009893)	2020-02-18	0.166078	0.973013	0	0	2.71998	4.88318	PIGA;IGHA2
positive regulation of actin cytoskeleton reorganization (GO:2000251)	2020-02-18	0.166078	0.971897	0	0	2.71998	4.88318	HCK;FES
blood vessel endothelial cell migration (GO:0043534)	2020-02-18	0.166078	0.970784	0	0	2.71998	4.88318	EGR3;VEGFA
negative regulation of protein transport (GO:0051224)	2020-02-18	0.166078	0.969673	0	0	2.71998	4.88318	RSAD2;CSK
regulation of epithelial cell differentiation (GO:0030856)	2020-02-18	0.166078	0.968565	0	0	2.71998	4.88318	IFNG;ARNTL
positive regulation of carbohydrate metabolic process (GO:0045913)	2020-02-18	0.166078	0.967459	0	0	2.71998	4.88318	PFKFB3;HIF1A
glyceraldehyde-3-phosphate metabolic process (GO:0019682)	2020-02-18	0.166078	0.966356	0	0	2.71998	4.88318	ALDH1A1;PHACTR1
cell-substrate adherens junction assembly (GO:0007045)	2020-02-18	0.166078	0.965256	0	0	2.71998	4.88318	WHAMM;ARHGEF7
response to organophosphorus (GO:0046683)	2020-02-18	0.166078	0.964157	0	0	2.71998	4.88318	JUN;STAT1
focal adhesion assembly (GO:0048041)	2020-02-18	0.166078	0.963062	0	0	2.71998	4.88318	WHAMM;ARHGEF7
regulation of protein binding (GO:0043393)	7/111	0.168817	0.977837	0	0	1.54377	2.74627	SNAPIN;DTX3L;RIPK2;LRRK2;MITD1;CARD16;IFIT1
regulation of cyclin-dependent protein kinase activity (GO:1904029)	1935-03-01	0.170617	0.987142	0	0	2.09827	3.71044	CDKN1A;CCNT1;GADD45A
negative regulation of cell-substrate adhesion (GO:0010812)	1935-03-01	0.170617	0.986024	0	0	2.09827	3.71044	JAG1;THBS1;GBP1
positive regulation of peptide secretion (GO:0002793)	1935-03-01	0.170617	0.984909	0	0	2.09827	3.71044	IL1A;GOLPH3L;PPID
regulation of endothelial cell apoptotic process (GO:2000351)	1935-03-01	0.170617	0.983796	0	0	2.09827	3.71044	RGCC;TNFAIP3;THBS1
positive regulation of DNA replication (GO:0045740)	1935-03-01	0.170617	0.982686	0	0	2.09827	3.71044	DBF4;AREG;EREG
endothelial cell migration (GO:0043542)	1935-03-01	0.170617	0.981578	0	0	2.09827	3.71044	EGR3;CYP1B1;VEGFA
positive regulation of telomerase activity (GO:0051973)	1935-03-01	0.170617	0.980473	0	0	2.09827	3.71044	MYC;NEK7;POT1
negative regulation of tumor necrosis factor production (GO:0032720)	1935-03-01	0.170617	0.97937	0	0	2.09827	3.71044	ZC3H12A;TNFAIP3;TLR4
response to metal ion (GO:0010038)	1972-05-01	0.17093	0.980064	0	0	1.69999	3.00303	IL1A;PPP2CB;HVCN1;THBS1;HIF1A
regulation of protein complex assembly (GO:0043254)	1973-05-01	0.177797	1	0	0	1.6767	2.89585	HCK;IFNG;TRAPPC12;FNIP1;VEGFA
canonical Wnt signaling pathway (GO:0060070)	1973-05-01	0.177797	1	0	0	1.6767	2.89585	NR4A2;FRAT2;LRRK2;MYC;CTNNB1
protein autophosphorylation (GO:0046777)	10/175	0.179896	1	0	0	1.39885	2.39955	CSF1R;HCK;YES1;FLT1;FES;LRRK2;EIF2AK3;SIK1;CSK;TNIK
regulation of transcription from RNA polymerase II promoter in response to stress (GO:0043618)	1993-06-01	0.180118	1	0	0	1.57934	2.70722	PSMA5;HIF1A;ATF3;PSMB9;VEGFA;HSPA1A
proteolysis involved in cellular protein catabolic process (GO:0051603)	1993-06-01	0.180118	1	0	0	1.57934	2.70722	PSMA5;TNFAIP3;PMAIP1;OMA1;CTSC;PSMB9
regulation of muscle cell differentiation (GO:0051147)	1936-03-01	0.180861	1	0	0	2.03998	3.48842	SPAG9;MEF2C;CTNNB1
regulation of response to DNA damage stimulus (GO:2001020)	1936-03-01	0.180861	1	0	0	2.03998	3.48842	MYC;RPA2;IER3
mRNA catabolic process (GO:0006402)	1936-03-01	0.180861	1	0	0	2.03998	3.48842	ZFP36;HSPA1B;HSPA1A
histone deacetylation (GO:0016575)	1936-03-01	0.180861	1	0	0	2.03998	3.48842	PER1;SFPQ;HDAC1
plasma membrane organization (GO:0007009)	1936-03-01	0.180861	1	0	0	2.03998	3.48842	MYOF;SNX9;WHAMM
axonal transport (GO:0098930)	1936-03-01	0.180861	1	0	0	2.03998	3.48842	AP3M2;SNAPIN;HIF1A
negative regulation of blood coagulation (GO:0030195)	1936-03-01	0.180861	1	0	0	2.03998	3.48842	THBD;SERPINB2;PLAUR
regulation of mitotic spindle assembly (GO:1901673)	2020-02-19	0.180863	1	0	0	2.57682	4.40641	HSPA1B;HSPA1A
negative regulation of phosphate metabolic process (GO:0045936)	2020-02-19	0.180863	1	0	0	2.57682	4.40641	CDKN1A;DYNLL1
endothelial cell development (GO:0001885)	2020-02-19	0.180863	1	0	0	2.57682	4.40641	PPP1R16B;PDE4D
Rac protein signal transduction (GO:0016601)	2020-02-19	0.180863	1	0	0	2.57682	4.40641	CYFIP1;RHOH
excitatory postsynaptic potential (GO:0060079)	2020-02-19	0.180863	1	0	0	2.57682	4.40641	MEF2C;LRRK2
positive regulation of lipid storage (GO:0010884)	2020-02-19	0.180863	1	0	0	2.57682	4.40641	ZC3H12A;OSBPL11
regulation of mitochondrial fission (GO:0090140)	2020-02-19	0.180863	1	0	0	2.57682	4.40641	LRRK2;VPS35
osteoclast differentiation (GO:0030316)	2020-02-19	0.180863	1	0	0	2.57682	4.40641	CSF1R;GPR183
regulation of transcription factor import into nucleus (GO:0042990)	2020-02-19	0.180863	1	0	0	2.57682	4.40641	NFKBIA;DDX58
intracellular estrogen receptor signaling pathway (GO:0030520)	2020-02-19	0.180863	1	0	0	2.57682	4.40641	DEFA3;DEFA1
purine ribonucleotide catabolic process (GO:0009154)	2020-02-19	0.180863	1	0	0	2.57682	4.40641	PDE4D;PDE4B
striated muscle cell differentiation (GO:0051146)	2020-02-19	0.180863	1	0	0	2.57682	4.40641	MEF2C;SIK1
fatty-acyl-CoA metabolic process (GO:0035337)	2020-02-19	0.180863	1	0	0	2.57682	4.40641	SCD5;HSD17B4
negative regulation of protein localization to cell periphery (GO:1904376)	2020-02-19	0.180863	1	0	0	2.57682	4.40641	PID1;GBP1
nucleotide-sugar biosynthetic process (GO:0009226)	2020-02-19	0.180863	1	0	0	2.57682	4.40641	UGDH;NAGK
regulation of platelet activation (GO:0010543)	2020-02-19	0.180863	1	0	0	2.57682	4.40641	THBD;TLR4
drug transport (GO:0015893)	2020-02-19	0.180863	1	0	0	2.57682	4.40641	SLC22A3;ATP8B1
response to interferon-beta (GO:0035456)	2020-02-19	0.180863	1	0	0	2.57682	4.40641	STAT1;XAF1
positive regulation of axon extension (GO:0045773)	2020-02-19	0.180863	1	0	0	2.57682	4.40641	GOLGA4;VEGFA
protein transport (GO:0015031)	17/326	0.182037	1	0	0	1.27655	2.17467	ATP6V1A;COPB2;TICAM2;TFRC;STX7;GOLPH3L;TBC1D9;RAB10;TBCK;GOLGA4;ZFYVE16;RAB12;ATP6V1B2;ARFIP1;VPS35;SNX9;ATP6V1C1
regulation of protein phosphorylation (GO:0001932)	14/261	0.182781	1	0	0	1.31309	2.23156	TSPYL2;CSF1R;PID1;LRRK2;EIF2AK3;PLAUR;VEGFA;IFNG;IL1B;ZC3H12A;SESN2;WDFY2;TNIK;FNIP1
positive regulation of epithelial cell migration (GO:0010634)	1974-05-01	0.184766	1	0	0	1.65404	2.79312	IFNG;ZC3H12A;THBS1;HIF1A;VEGFA
negative regulation of cellular response to growth factor stimulus (GO:0090288)	1955-04-01	0.186489	1	0	0	1.78035	2.98989	SMURF1;THBS1;SKIL;SMAD7
negative regulation of cell growth (GO:0030308)	7/115	0.190807	1	0	0	1.49008	2.4683	TSPYL2;CDKN1A;NME6;SESN2;TP53;HSPA1B;HSPA1A
protein monoubiquitination (GO:0006513)	1937-03-01	0.191266	1	0	0	1.98485	3.28312	RNF20;DTX3L;KBTBD8
regulation of peptidyl-threonine phosphorylation (GO:0010799)	1937-03-01	0.191266	1	0	0	1.98485	3.28312	RIPK2;DDIT4;SMAD7
regulation of osteoclast differentiation (GO:0045670)	1937-03-01	0.191266	1	0	0	1.98485	3.28312	IFNG;CCL3;TLR4
nucleotide-excision repair, DNA incision, 5'-to lesion (GO:0006296)	1937-03-01	0.191266	1	0	0	1.98485	3.28312	PARP1;PAPD7;RPA2
positive regulation of multi-organism process (GO:0043902)	1937-03-01	0.191266	1	0	0	1.98485	3.28312	IFNG;PRF1;DDX60
cellular response to DNA damage stimulus (GO:0006974)	17/329	0.191701	1	0	0	1.26491	2.08941	PPP1R15A;PLK3;CDKN1A;PARP1;DTX3L;BCL2A1;GADD45A;ZDHHC16;PYCARD;MSH2;PAPD7;MYC;DDIT3;ZC3H12A;MNDA;TP53;ASF1A
negative regulation of protein phosphorylation (GO:0001933)	10/178	0.193204	1	0	0	1.37527	2.26096	RB1;PID1;LRRK2;PDE4D;ZC3H12A;DDIT4;PTPN6;TRIB1;SAMSN1;SMAD7
positive regulation of cell migration (GO:0030335)	12/221	0.19454	1	0	0	1.32922	2.17609	SPAG9;CSF1R;FLT1;IFNG;IL1B;CCL3;ARHGEF7;HIF1A;THBS1;CCR2;HBEGF;VEGFA
chromosome organization (GO:0051276)	1956-04-01	0.194844	1	0	0	1.74856	2.85986	COPS5;PARP1;MSH2;MYC
positive regulation of protein transport (GO:0051222)	1956-04-01	0.194844	1	0	0	1.74856	2.85986	IL1A;PLK3;GOLPH3L;PPID
negative regulation of innate immune response (GO:0045824)	2020-02-20	0.195833	1	0	0	2.44798	3.99141	IFI16;TNFAIP3
cell projection assembly (GO:0030031)	2020-02-20	0.195833	1	0	0	2.44798	3.99141	CYFIP1;RHOH
regulation of regulatory T cell differentiation (GO:0045589)	2020-02-20	0.195833	1	0	0	2.44798	3.99141	DUSP10;IFNG
autophagy of nucleus (GO:0044804)	2020-02-20	0.195833	1	0	0	2.44798	3.99141	ATG4C;ATG2A
regulation of cell development (GO:0060284)	2020-02-20	0.195833	1	0	0	2.44798	3.99141	CTNNB1;ARNTL
organelle disassembly (GO:1903008)	2020-02-20	0.195833	1	0	0	2.44798	3.99141	PLK3;MTIF3
covalent chromatin modification (GO:0016569)	2020-02-20	0.195833	1	0	0	2.44798	3.99141	HDAC1;CHD1
regulation of toll-like receptor signaling pathway (GO:0034121)	2020-02-20	0.195833	1	0	0	2.44798	3.99141	FCRL3;TLR5
regulation of fibroblast growth factor receptor signaling pathway (GO:0040036)	2020-02-20	0.195833	1	0	0	2.44798	3.99141	THBS1;DUSP6
negative regulation of interferon-gamma production (GO:0032689)	2020-02-20	0.195833	1	0	0	2.44798	3.99141	ZC3H12A;TLR4
regulation of macroautophagy (GO:0016241)	7/116	0.196478	1	0	0	1.47723	2.40375	ATP6V1A;SCOC;LRRK2;SESN2;ATP6V1B2;VPS35;ATP6V1C1
positive regulation of protein metabolic process (GO:0051247)	1996-06-01	0.198822	1	0	0	1.52999	2.47146	NFKBIA;TIPARP;SMURF1;PLK2;TNFAIP3;EREG
epithelial cell differentiation (GO:0030855)	1996-06-01	0.198822	1	0	0	1.52999	2.47146	RAB10;JAG1;HDAC1;ANXA4;TDRD7;VEGFA
ciliary basal body-plasma membrane docking (GO:0097711)	1996-06-01	0.198822	1	0	0	1.52999	2.47146	DYNC1I2;TCTN2;HAUS3;DYNLL1;HAUS2;HAUS1
organelle assembly (GO:0070925)	19/376	0.200671	1	0	0	1.23701	1.98675	GABARAPL3;GABARAPL1;MKKS;UBXN2A;C21ORF59;STX7;NEK7;HAUS3;DYNLL1;CORO1A;HAUS2;HAUS1;GOLGA8B;ATG16L1;TCTN2;TP53INP2;ATG2A;ATG4C;GOLGA8A
chemical homeostasis (GO:0048878)	1938-03-01	0.201817	1	0	0	1.93262	3.09295	CEBPA;IRS2;NR1D2
negative regulation of transmembrane receptor protein serine/threonine kinase signaling pathway (GO:0090101)	1977-05-01	0.206243	1	0	0	1.5896	2.5095	ZNF451;SMURF1;SKIL;SMAD7;HSPA1A
transcription initiation from RNA polymerase II promoter (GO:0006367)	9/160	0.208282	1	0	0	1.37699	2.16031	NR4A2;CDKN1A;NR4A3;TAF15;RORA;NR1D2;TAF9B;TAF4;MED26
regulation of autophagy (GO:0010506)	11/203	0.209391	1	0	0	1.32649	2.07404	ATP6V1A;IFNG;IFI16;PLK2;LRRK2;ZC3H12A;ATP6V1B2;VPS35;MEFV;TRIM22;ATP6V1C1
positive regulation of cellular component movement (GO:0051272)	2020-02-21	0.210948	1	0	0	2.33141	3.62801	CSF1R;VEGFA
GTP metabolic process (GO:0046039)	2020-02-21	0.210948	1	0	0	2.33141	3.62801	LRRK2;GIMAP7
regulation of interleukin-17 production (GO:0032660)	2020-02-21	0.210948	1	0	0	2.33141	3.62801	IFNG;TLR4
mesoderm development (GO:0007498)	2020-02-21	0.210948	1	0	0	2.33141	3.62801	HCK;VEGFA
histone ubiquitination (GO:0016574)	2020-02-21	0.210948	1	0	0	2.33141	3.62801	RNF20;DTX3L
positive regulation of T cell mediated immunity (GO:0002711)	2020-02-21	0.210948	1	0	0	2.33141	3.62801	IL1B;STX7
mitochondrial fission (GO:0000266)	2020-02-21	0.210948	1	0	0	2.33141	3.62801	MX2;MX1
regulation of cardiac muscle hypertrophy (GO:0010611)	2020-02-21	0.210948	1	0	0	2.33141	3.62801	NR4A3;PARP1
phospholipid translocation (GO:0045332)	2020-02-21	0.210948	1	0	0	2.33141	3.62801	ATP8B1;ATP10D
establishment of endothelial barrier (GO:0061028)	2020-02-21	0.210948	1	0	0	2.33141	3.62801	PPP1R16B;PDE4D
branched-chain amino acid catabolic process (GO:0009083)	2020-02-21	0.210948	1	0	0	2.33141	3.62801	DBT;HIBCH
nucleotide-excision repair, preincision complex stabilization (GO:0006293)	2020-02-21	0.210948	1	0	0	2.33141	3.62801	PARP1;RPA2
protein-DNA complex disassembly (GO:0032986)	2020-02-21	0.210948	1	0	0	2.33141	3.62801	MYC;ARID2
negative regulation of cyclin-dependent protein kinase activity (GO:1904030)	2020-02-21	0.210948	1	0	0	2.33141	3.62801	CEBPA;CDKN1A
positive regulation of lipid metabolic process (GO:0045834)	2020-02-21	0.210948	1	0	0	2.33141	3.62801	IL1B;CREBL2
receptor metabolic process (GO:0043112)	1958-04-01	0.211888	1	0	0	1.68826	2.61967	CXCL8;TFRC;SMURF1;ADM
Golgi to plasma membrane transport (GO:0006893)	1939-03-01	0.212499	1	0	0	1.88306	2.91652	RAB10;GOLGA4;GOLPH3L
mitotic DNA damage checkpoint (GO:0044773)	1939-03-01	0.212499	1	0	0	1.88306	2.91652	MSH2;RPA2;TP53
cellular response to amino acid starvation (GO:0034198)	1939-03-01	0.212499	1	0	0	1.88306	2.91652	CDKN1A;SESN2;EIF2AK3
RNA export from nucleus (GO:0006405)	7/119	0.213878	1	0	0	1.43999	2.22096	RANBP2;NXT1;CPSF2;SRSF4;U2AF1;RGPD4;SRSF11
negative regulation of growth (GO:0045926)	7/120	0.2198	1	0	0	1.42799	2.16345	TSPYL2;CDKN1A;NME6;SESN2;TP53;HSPA1B;HSPA1A
regulation of extrinsic apoptotic signaling pathway (GO:2001236)	1959-04-01	0.220562	1	0	0	1.65965	2.50869	PYCARD;TNFSF10;G0S2;THBS1
response to calcium ion (GO:0051592)	1979-05-01	0.220997	1	0	0	1.54935	2.33892	ITPKB;MEF2C;PPIF;IQGAP1;THBS1
regulation of mitotic cell cycle phase transition (GO:1901990)	10/184	0.221051	1	0	0	1.33042	2.00809	PSMA5;DYNC1I2;PID1;RGCC;HAUS3;PTPN6;DYNLL1;HAUS2;HAUS1;PSMB9
regulation of protein localization to early endosome (GO:1902965)	2020-01-06	0.221416	1	0	0	4.07997	6.15142	DTX3L
cellular response to lipoteichoic acid (GO:0071223)	2020-01-06	0.221416	1	0	0	4.07997	6.15142	CD14
negative regulation of membrane potential (GO:0045837)	2020-01-06	0.221416	1	0	0	4.07997	6.15142	PMAIP1
quaternary ammonium group transport (GO:0015697)	2020-01-06	0.221416	1	0	0	4.07997	6.15142	SLC22A3
macropinocytosis (GO:0044351)	2020-01-06	0.221416	1	0	0	4.07997	6.15142	PYCARD
regulation of fat cell proliferation (GO:0070344)	2020-01-06	0.221416	1	0	0	4.07997	6.15142	PID1
regulation of oxidative stress-induced neuron intrinsic apoptotic signaling pathway (GO:1903376)	2020-01-06	0.221416	1	0	0	4.07997	6.15142	HIF1A
response to chemokine (GO:1990868)	2020-01-06	0.221416	1	0	0	4.07997	6.15142	ZC3H12A
positive regulation of adaptive immune response (GO:0002821)	2020-01-06	0.221416	1	0	0	4.07997	6.15142	PYCARD
positive regulation of cellular extravasation (GO:0002693)	2020-01-06	0.221416	1	0	0	4.07997	6.15142	CCR2
regulation of macrophage apoptotic process (GO:2000109)	2020-01-06	0.221416	1	0	0	4.07997	6.15142	MEF2C
immunological synapse formation (GO:0001771)	2020-01-06	0.221416	1	0	0	4.07997	6.15142	PRF1
succinyl-CoA metabolic process (GO:0006104)	2020-01-06	0.221416	1	0	0	4.07997	6.15142	SUCLA2
regulation of endothelial cell development (GO:1901550)	2020-01-06	0.221416	1	0	0	4.07997	6.15142	IL1B
cellular response to chemokine (GO:1990869)	2020-01-06	0.221416	1	0	0	4.07997	6.15142	ZC3H12A
response to granulocyte macrophage colony-stimulating factor (GO:0097012)	2020-01-06	0.221416	1	0	0	4.07997	6.15142	ZFP36
positive regulation of deacetylase activity (GO:0090045)	2020-01-06	0.221416	1	0	0	4.07997	6.15142	VEGFA
amylin receptor signaling pathway (GO:0097647)	2020-01-06	0.221416	1	0	0	4.07997	6.15142	ADM
purine ribonucleoside bisphosphate biosynthetic process (GO:0034036)	2020-01-06	0.221416	1	0	0	4.07997	6.15142	SLC35B3
intracellular pH elevation (GO:0051454)	2020-01-06	0.221416	1	0	0	4.07997	6.15142	SLC26A6
catecholamine transport (GO:0051937)	2020-01-06	0.221416	1	0	0	4.07997	6.15142	SLC22A3
viral release from host cell (GO:0019076)	2020-01-06	0.221416	1	0	0	4.07997	6.15142	PPID
positive regulation of icosanoid secretion (GO:0032305)	2020-01-06	0.221416	1	0	0	4.07997	6.15142	IL1B
positive regulation of protein localization to early endosome (GO:1902966)	2020-01-06	0.221416	1	0	0	4.07997	6.15142	DTX3L
positive regulation of ATP biosynthetic process (GO:2001171)	2020-01-06	0.221416	1	0	0	4.07997	6.15142	PID1
negative regulation of stress-activated protein kinase signaling cascade (GO:0070303)	2020-01-06	0.221416	1	0	0	4.07997	6.15142	MYC
negative regulation of acute inflammatory response (GO:0002674)	2020-01-06	0.221416	1	0	0	4.07997	6.15142	NLRP3
regulation of T cell tolerance induction (GO:0002664)	2020-01-06	0.221416	1	0	0	4.07997	6.15142	CLC
N-acetylneuraminate catabolic process (GO:0019262)	2020-01-06	0.221416	1	0	0	4.07997	6.15142	NAGK
cellular response to monoamine stimulus (GO:0071868)	2020-01-06	0.221416	1	0	0	4.07997	6.15142	NR4A3
regulation of digestive system process (GO:0044058)	2020-01-06	0.221416	1	0	0	4.07997	6.15142	SGK1
response to lipoteichoic acid (GO:0070391)	2020-01-06	0.221416	1	0	0	4.07997	6.15142	CD14
regulation of thymocyte apoptotic process (GO:0070243)	2020-01-06	0.221416	1	0	0	4.07997	6.15142	TP53
negative regulation of bone resorption (GO:0045779)	2020-01-06	0.221416	1	0	0	4.07997	6.15142	TNFAIP3
nucleotide-binding oligomerization domain containing 2 signaling pathway (GO:0070431)	2020-01-06	0.221416	1	0	0	4.07997	6.15142	RIPK2
regulation of adiponectin secretion (GO:0070163)	2020-01-06	0.221416	1	0	0	4.07997	6.15142	IL1B
cardiac ventricle formation (GO:0003211)	2020-01-06	0.221416	1	0	0	4.07997	6.15142	MEF2C
protein deubiquitination involved in ubiquitin-dependent protein catabolic process (GO:0071947)	2020-01-06	0.221416	1	0	0	4.07997	6.15142	TNFAIP3
cardiolipin acyl-chain remodeling (GO:0035965)	2020-01-06	0.221416	1	0	0	4.07997	6.15142	LCLAT1
negative regulation of muscle cell apoptotic process (GO:0010656)	2020-01-06	0.221416	1	0	0	4.07997	6.15142	ZC3H12A
positive regulation of cardiac muscle tissue development (GO:0055025)	2020-01-06	0.221416	1	0	0	4.07997	6.15142	MEF2C
vascular smooth muscle cell development (GO:0097084)	2020-01-06	0.221416	1	0	0	4.07997	6.15142	VEGFA
amino sugar catabolic process (GO:0046348)	2020-01-06	0.221416	1	0	0	4.07997	6.15142	NAGK
rRNA transport (GO:0051029)	2020-01-06	0.221416	1	0	0	4.07997	6.15142	MRPL18
iron ion import (GO:0097286)	2020-01-06	0.221416	1	0	0	4.07997	6.15142	TFRC
negative regulation of neurological system process (GO:0031645)	2020-01-06	0.221416	1	0	0	4.07997	6.15142	EIF2AK3
positive regulation of protein acetylation (GO:1901985)	2020-01-06	0.221416	1	0	0	4.07997	6.15142	ARNTL
positive regulation of mitochondrial membrane potential (GO:0010918)	2020-01-06	0.221416	1	0	0	4.07997	6.15142	TCL1A
exit from host cell (GO:0035891)	2020-01-06	0.221416	1	0	0	4.07997	6.15142	PPID
azole transport (GO:0045117)	2020-01-06	0.221416	1	0	0	4.07997	6.15142	SLC19A2
3'-phosphoadenosine 5'-phosphosulfate biosynthetic process (GO:0050428)	2020-01-06	0.221416	1	0	0	4.07997	6.15142	SLC35B3
phosphorylation of RNA polymerase II C-terminal domain (GO:0070816)	2020-01-06	0.221416	1	0	0	4.07997	6.15142	CDK13
queuosine metabolic process (GO:0046116)	2020-01-06	0.221416	1	0	0	4.07997	6.15142	TXNDC9
regulation of histone deacetylase activity (GO:1901725)	2020-01-06	0.221416	1	0	0	4.07997	6.15142	VEGFA
positive regulation of T-helper 2 cell differentiation (GO:0045630)	2020-01-06	0.221416	1	0	0	4.07997	6.15142	NLRP3
embryonic skeletal joint morphogenesis (GO:0060272)	2020-01-06	0.221416	1	0	0	4.07997	6.15142	CTNNB1
deadenylation-independent decapping of nuclear-transcribed mRNA (GO:0031087)	2020-01-06	0.221416	1	0	0	4.07997	6.15142	DCP1B
negative regulation of leukocyte degranulation (GO:0043301)	2020-01-06	0.221416	1	0	0	4.07997	6.15142	CCR2
chemical homeostasis within a tissue (GO:0048875)	2020-01-06	0.221416	1	0	0	4.07997	6.15142	VEGFA
alpha-beta T cell activation (GO:0046631)	2020-01-06	0.221416	1	0	0	4.07997	6.15142	RSAD2
carbohydrate transport (GO:0008643)	2020-01-06	0.221416	1	0	0	4.07997	6.15142	SLC26A6
regulation of chemokine-mediated signaling pathway (GO:0070099)	2020-01-06	0.221416	1	0	0	4.07997	6.15142	HIF1A
positive regulation of myeloid leukocyte cytokine production involved in immune response (GO:0061081)	2020-01-06	0.221416	1	0	0	4.07997	6.15142	NR4A3
pyrimidine deoxyribonucleotide biosynthetic process (GO:0009221)	2020-01-06	0.221416	1	0	0	4.07997	6.15142	CMPK2
regulation of interleukin-12 secretion (GO:2001182)	2020-01-06	0.221416	1	0	0	4.07997	6.15142	TLR8
regulation of interferon-alpha secretion (GO:1902739)	2020-01-06	0.221416	1	0	0	4.07997	6.15142	DDX58
Golgi disassembly (GO:0090166)	2020-01-06	0.221416	1	0	0	4.07997	6.15142	PLK3
response to UV-A (GO:0070141)	2020-01-06	0.221416	1	0	0	4.07997	6.15142	PPID
acetyl-CoA biosynthetic process (GO:0006085)	2020-01-06	0.221416	1	0	0	4.07997	6.15142	PDHB
response to lead ion (GO:0010288)	2020-01-06	0.221416	1	0	0	4.07997	6.15142	PPP2CB
macrophage derived foam cell differentiation (GO:0010742)	2020-01-06	0.221416	1	0	0	4.07997	6.15142	STAT1
positive regulation of axon guidance (GO:1902669)	2020-01-06	0.221416	1	0	0	4.07997	6.15142	VEGFA
white fat cell differentiation (GO:0050872)	2020-01-06	0.221416	1	0	0	4.07997	6.15142	CTBP2
release of sequestered calcium ion into cytosol by sarcoplasmic reticulum (GO:0014808)	2020-01-06	0.221416	1	0	0	4.07997	6.15142	CCL3
positive regulation of protein import into nucleus, translocation (GO:0033160)	2020-01-06	0.221416	1	0	0	4.07997	6.15142	IFNG
response to heparin (GO:0071503)	2020-01-06	0.221416	1	0	0	4.07997	6.15142	EGR1
protein insertion into mitochondrial membrane involved in apoptotic signaling pathway (GO:0001844)	2020-01-06	0.221416	1	0	0	4.07997	6.15142	PMAIP1
regulation of keratinocyte apoptotic process (GO:1902172)	2020-01-06	0.221416	1	0	0	4.07997	6.15142	ZFP36
positive regulation of histone phosphorylation (GO:0033129)	2020-01-06	0.221416	1	0	0	4.07997	6.15142	IL1B
regulation of transforming growth factor beta2 production (GO:0032909)	2020-01-06	0.221416	1	0	0	4.07997	6.15142	HIF1A
ribonucleoside biosynthetic process (GO:0042455)	2020-01-06	0.221416	1	0	0	4.07997	6.15142	TXNDC9
positive regulation of protein localization to endosome (GO:1905668)	2020-01-06	0.221416	1	0	0	4.07997	6.15142	DTX3L
negative regulation of erythrocyte differentiation (GO:0045647)	2020-01-06	0.221416	1	0	0	4.07997	6.15142	ZFP36
telencephalon cell migration (GO:0022029)	2020-01-06	0.221416	1	0	0	4.07997	6.15142	LRRK2
regulation of cell cycle checkpoint (GO:1901976)	2020-01-06	0.221416	1	0	0	4.07997	6.15142	RPA2
glycosyl compound catabolic process (GO:1901658)	2020-01-06	0.221416	1	0	0	4.07997	6.15142	FUCA1
regulation of interleukin-10 secretion (GO:2001179)	2020-01-06	0.221416	1	0	0	4.07997	6.15142	PYCARD
cellular response to bacterial lipopeptide (GO:0071221)	2020-01-06	0.221416	1	0	0	4.07997	6.15142	CD14
polyphosphate metabolic process (GO:0006797)	2020-01-06	0.221416	1	0	0	4.07997	6.15142	MINPP1
positive regulation of interferon-alpha secretion (GO:1902741)	2020-01-06	0.221416	1	0	0	4.07997	6.15142	DDX58
negative regulation of delayed rectifier potassium channel activity (GO:1902260)	2020-01-06	0.221416	1	0	0	4.07997	6.15142	KCNE3
queuosine biosynthetic process (GO:0008616)	2020-01-06	0.221416	1	0	0	4.07997	6.15142	TXNDC9
mesenchymal cell differentiation involved in kidney development (GO:0072161)	2020-01-06	0.221416	1	0	0	4.07997	6.15142	STAT1
morphogenesis of an endothelium (GO:0003159)	2020-01-06	0.221416	1	0	0	4.07997	6.15142	CTNNB1
response to catecholamine (GO:0071869)	2020-01-06	0.221416	1	0	0	4.07997	6.15142	NR4A3
venous blood vessel morphogenesis (GO:0048845)	2020-01-06	0.221416	1	0	0	4.07997	6.15142	VEGFA
surfactant homeostasis (GO:0043129)	2020-01-06	0.221416	1	0	0	4.07997	6.15142	VEGFA
negative regulation of cell cycle phase transition (GO:1901988)	2020-01-06	0.221416	1	0	0	4.07997	6.15142	RGCC
sterol import (GO:0035376)	2020-01-06	0.221416	1	0	0	4.07997	6.15142	STARD4
regulation of cytokine production involved in immune response (GO:0002718)	2020-01-06	0.221416	1	0	0	4.07997	6.15142	CLC
negative regulation of smooth muscle cell differentiation (GO:0051151)	2020-01-06	0.221416	1	0	0	4.07997	6.15142	EREG
chondrocyte development (GO:0002063)	2020-01-06	0.221416	1	0	0	4.07997	6.15142	EIF2AK3
cellular response to granulocyte macrophage colony-stimulating factor stimulus (GO:0097011)	2020-01-06	0.221416	1	0	0	4.07997	6.15142	ZFP36
long term synaptic depression (GO:0060292)	2020-01-06	0.221416	1	0	0	4.07997	6.15142	PLK2
negative regulation of interleukin-6 secretion (GO:1900165)	2020-01-06	0.221416	1	0	0	4.07997	6.15142	ZC3H12A
establishment of protein localization to telomere (GO:0070200)	2020-01-06	0.221416	1	0	0	4.07997	6.15142	POT1
response to manganese ion (GO:0010042)	2020-01-06	0.221416	1	0	0	4.07997	6.15142	LRRK2
cholesterol import (GO:0070508)	2020-01-06	0.221416	1	0	0	4.07997	6.15142	STARD4
regulation of osteoclast development (GO:2001204)	2020-01-06	0.221416	1	0	0	4.07997	6.15142	LTF
foam cell differentiation (GO:0090077)	2020-01-06	0.221416	1	0	0	4.07997	6.15142	STAT1
nucleotide-excision repair, DNA incision (GO:0033683)	1940-03-01	0.2233	1	0	0	1.83599	2.75258	PARP1;PAPD7;RPA2
regulation of cellular localization (GO:0060341)	1940-03-01	0.2233	1	0	0	1.83599	2.75258	MEF2C;PARP1;MAD1L1
positive regulation of epithelial to mesenchymal transition (GO:0010718)	1940-03-01	0.2233	1	0	0	1.83599	2.75258	RGCC;IL1B;CTNNB1
regulation of protein dephosphorylation (GO:0035304)	1940-03-01	0.2233	1	0	0	1.83599	2.75258	PPP1R15A;PPP1R16B;YWHAB
response to cAMP (GO:0051591)	1940-03-01	0.2233	1	0	0	1.83599	2.75258	JUN;STAT1;SLC26A6
androgen receptor signaling pathway (GO:0030521)	1940-03-01	0.2233	1	0	0	1.83599	2.75258	RB1;RNF14;CTNNB1
regulation of viral transcription (GO:0046782)	1940-03-01	0.2233	1	0	0	1.83599	2.75258	ZFP36;CCNT1;TRIM14
JAK-STAT cascade (GO:0007259)	1940-03-01	0.2233	1	0	0	1.83599	2.75258	STAT1;NMI;CCR2
mRNA-containing ribonucleoprotein complex export from nucleus (GO:0071427)	6/100	0.224805	1	0	0	1.46879	2.1922	RANBP2;NXT1;CPSF2;SRSF4;U2AF1;SRSF11
regulation of interferon-gamma-mediated signaling pathway (GO:0060334)	2020-02-22	0.226172	1	0	0	2.22544	3.30802	IFNG;STAT1
NAD biosynthetic process (GO:0009435)	2020-02-22	0.226172	1	0	0	2.22544	3.30802	NAMPT;PTGS2
positive regulation of proteolysis involved in cellular protein catabolic process (GO:1903052)	2020-02-22	0.226172	1	0	0	2.22544	3.30802	SMURF1;CTSC
nucleotide-excision repair, DNA incision, 3'-to lesion (GO:0006295)	2020-02-22	0.226172	1	0	0	2.22544	3.30802	PARP1;RPA2
lipid translocation (GO:0034204)	2020-02-22	0.226172	1	0	0	2.22544	3.30802	ATP8B1;ATP10D
nuclear transport (GO:0051169)	2020-02-22	0.226172	1	0	0	2.22544	3.30802	NXT1;BANF1
negative regulation of response to endoplasmic reticulum stress (GO:1903573)	2020-02-22	0.226172	1	0	0	2.22544	3.30802	LRRK2;HSPA1A
positive regulation of interleukin-10 production (GO:0032733)	2020-02-22	0.226172	1	0	0	2.22544	3.30802	PYCARD;TLR4
protein localization to cell surface (GO:0034394)	2020-02-22	0.226172	1	0	0	2.22544	3.30802	SMURF1;CTNNB1
branched-chain amino acid metabolic process (GO:0009081)	2020-02-22	0.226172	1	0	0	2.22544	3.30802	DBT;HIBCH
beta-catenin destruction complex disassembly (GO:1904886)	2020-02-22	0.226172	1	0	0	2.22544	3.30802	FRAT2;CTNNB1
positive regulation of biosynthetic process (GO:0009891)	2020-02-22	0.226172	1	0	0	2.22544	3.30802	CREBL2;TLR4
regulation of ERBB signaling pathway (GO:1901184)	2020-02-22	0.226172	1	0	0	2.22544	3.30802	EREG;HBEGF
cellular response to unfolded protein (GO:0034620)	2020-02-22	0.226172	1	0	0	2.22544	3.30802	HSPA1B;HSPA1A
viral genome replication (GO:0019079)	2020-02-22	0.226172	1	0	0	2.22544	3.30802	EEA1;CTBP2
regulation of bone resorption (GO:0045124)	2020-02-22	0.226172	1	0	0	2.22544	3.30802	CSF1R;TNFAIP3
cellular response to hormone stimulus (GO:0032870)	1980-05-01	0.228491	1	0	0	1.52999	2.25866	MEF2C;JUN;NR4A3;LMO2;SIK1
muscle organ development (GO:0007517)	1960-04-01	0.229328	1	0	0	1.63199	2.40327	MEF2C;EGR3;CHD2;HBEGF
regulation of protein ubiquitination (GO:0031396)	6/101	0.231468	1	0	0	1.45425	2.12802	RIPK2;LRRK2;TNFAIP3;HSPA1B;SMAD7;HSPA1A
regulation of kinase activity (GO:0043549)	6/101	0.231468	1	0	0	1.45425	2.12802	RB1;TSPYL2;PRDX3;CSF1R;FLT1;IRS2
regulation of mitotic cell cycle (GO:0007346)	9/165	0.23371	1	0	0	1.33526	1.94104	RB1;MAP3K2;BTG3;NEK7;MAP3K8;SIK1;TNIK;IQGAP1;CDK13
bicarbonate transport (GO:0015701)	1941-03-01	0.234206	1	0	0	1.79121	2.60003	HBB;HBA1;SLC26A6
regulation of phagocytosis (GO:0050764)	1941-03-01	0.234206	1	0	0	1.79121	2.60003	PYCARD;HCK;IL1B
mesenchymal cell differentiation (GO:0048762)	1941-03-01	0.234206	1	0	0	1.79121	2.60003	MEF2C;CTNNB1;HIF1A
telomere organization (GO:0032200)	1941-03-01	0.234206	1	0	0	1.79121	2.60003	PARP1;RPA2;POT1
cellular response to peptide (GO:1901653)	1941-03-01	0.234206	1	0	0	1.79121	2.60003	RIPK2;TLR4;TP53
positive regulation of viral transcription (GO:0050434)	1941-03-01	0.234206	1	0	0	1.79121	2.60003	JUN;CCNT1;CHD1
regulation of cellular metabolic process (GO:0031323)	1941-03-01	0.234206	1	0	0	1.79121	2.60003	PID1;CYP1B1;VPS35
regulation of protein localization (GO:0032880)	1941-03-01	0.234206	1	0	0	1.79121	2.60003	PARP1;TRIM5;TRIM22
protein catabolic process (GO:0030163)	1981-05-01	0.236059	1	0	0	1.5111	2.18154	PSMA5;MGEA5;RAB12;PMAIP1;PSMB9
glycosaminoglycan metabolic process (GO:0030203)	1961-04-01	0.238179	1	0	0	1.60523	2.30308	UGDH;GLB1;FUCA1;HPSE
RNA 3'-end processing (GO:0031123)	1961-04-01	0.238179	1	0	0	1.60523	2.30308	CPSF2;SRSF4;U2AF1;SRSF11
nucleotide-excision repair, DNA gap filling (GO:0006297)	2020-02-23	0.24147	1	0	0	2.12868	3.02488	PAPD7;RPA2
melanosome organization (GO:0032438)	2020-02-23	0.24147	1	0	0	2.12868	3.02488	SNAPIN;AP1G1
cellular amino acid catabolic process (GO:0009063)	2020-02-23	0.24147	1	0	0	2.12868	3.02488	DBT;HIBCH
TOR signaling (GO:0031929)	2020-02-23	0.24147	1	0	0	2.12868	3.02488	SYAP1;FNIP1
positive regulation of mRNA catabolic process (GO:0061014)	2020-02-23	0.24147	1	0	0	2.12868	3.02488	ZFP36;ZC3H12A
protein K48-linked deubiquitination (GO:0071108)	2020-02-23	0.24147	1	0	0	2.12868	3.02488	USP34;TNFAIP3
nucleotide-excision repair, DNA damage recognition (GO:0000715)	2020-02-23	0.24147	1	0	0	2.12868	3.02488	COPS5;PARP1
regulation of microtubule cytoskeleton organization (GO:0070507)	2020-02-23	0.24147	1	0	0	2.12868	3.02488	CDK2AP2;SKA2
regulation of androgen receptor signaling pathway (GO:0060765)	2020-02-23	0.24147	1	0	0	2.12868	3.02488	HDAC1;RNF14
positive regulation of protein secretion (GO:0050714)	1982-05-01	0.243694	1	0	0	1.49267	2.10741	IL1A;RGCC;GOLPH3L;IRS2;PPID
mitochondrion organization (GO:0007005)	9/167	0.244185	1	0	0	1.31927	1.85995	PRDX3;PID1;PARP1;BCL2A1;LRRK2;MX2;MX1;PPIF;SLC25A36
plasma membrane invagination (GO:0099024)	6/103	0.244976	1	0	0	1.42601	2.00582	IGHG2;IGKC;IGHV3-23;SNX9;IGLC1;IGHA2
regulation of protein modification process (GO:0031399)	1942-03-01	0.245203	1	0	0	1.74856	2.45789	PPP1R16B;SESN2;FNIP1
negative regulation of protein secretion (GO:0050709)	1942-03-01	0.245203	1	0	0	1.74856	2.45789	RGCC;RSAD2;IL1B
stress-activated MAPK cascade (GO:0051403)	1962-04-01	0.247108	1	0	0	1.57934	2.20781	ZFP36;RIPK2;MAP3K8;TRIB1
second-messenger-mediated signaling (GO:0019932)	1962-04-01	0.247108	1	0	0	1.57934	2.20781	CXCL8;LRRK2;CCL3;EIF2AK3
regulation of T cell proliferation (GO:0042129)	1962-04-01	0.247108	1	0	0	1.57934	2.20781	TFRC;IL1B;CD1D;CLC
protein homooligomerization (GO:0051260)	10/190	0.250368	1	0	0	1.28841	1.78422	TCL1A;B4GALT1;ATG16L1;PRF1;EIF2AK3;NLRC4;SAMHD1;TP53;GBP1;CRYZ
negative regulation of endopeptidase activity (GO:0010951)	1983-05-01	0.251395	1	0	0	1.47469	2.03615	SERPINB2;IFI16;SERPINB9;RECK;LTF
regulation of cellular response to stress (GO:0080135)	6/104	0.251814	1	0	0	1.4123	1.94765	RANBP2;RPA2;HSPA1B;IER3;ARNTL;HSPA1A
substrate-dependent cell migration, cell extension (GO:0006930)	2020-01-07	0.253231	1	0	0	3.49711	4.80313	OPHN1
protein localization to basolateral plasma membrane (GO:1903361)	2020-01-07	0.253231	1	0	0	3.49711	4.80313	RAB10
phosphate ion transmembrane transport (GO:0035435)	2020-01-07	0.253231	1	0	0	3.49711	4.80313	SLC20A1
intracellular sterol transport (GO:0032366)	2020-01-07	0.253231	1	0	0	3.49711	4.80313	STARD4
regulation of entry of bacterium into host cell (GO:2000535)	2020-01-07	0.253231	1	0	0	3.49711	4.80313	CXCL8
cellular divalent inorganic anion homeostasis (GO:0072501)	2020-01-07	0.253231	1	0	0	3.49711	4.80313	GPCPD1
negative regulation of mitochondrial outer membrane permeabilization involved in apoptotic signaling pathway (GO:1901029)	2020-01-07	0.253231	1	0	0	3.49711	4.80313	HSPA1A
negative regulation of production of miRNAs involved in gene silencing by miRNA (GO:1903799)	2020-01-07	0.253231	1	0	0	3.49711	4.80313	ZC3H12A
positive regulation of lamellipodium morphogenesis (GO:2000394)	2020-01-07	0.253231	1	0	0	3.49711	4.80313	ARHGEF7
positive regulation of transmembrane transport (GO:0034764)	2020-01-07	0.253231	1	0	0	3.49711	4.80313	SLC26A6
regulation of monocyte chemotactic protein-1 production (GO:0071637)	2020-01-07	0.253231	1	0	0	3.49711	4.80313	IL1B
positive regulation of metaphase/anaphase transition of cell cycle (GO:1902101)	2020-01-07	0.253231	1	0	0	3.49711	4.80313	RB1
cellular trivalent inorganic anion homeostasis (GO:0072502)	2020-01-07	0.253231	1	0	0	3.49711	4.80313	GPCPD1
mitochondrial DNA metabolic process (GO:0032042)	2020-01-07	0.253231	1	0	0	3.49711	4.80313	PARP1
regulation of dendritic spine maintenance (GO:1902950)	2020-01-07	0.253231	1	0	0	3.49711	4.80313	VPS35
negative regulation of interleukin-8 secretion (GO:2000483)	2020-01-07	0.253231	1	0	0	3.49711	4.80313	ANXA4
regulation of MDA-5 signaling pathway (GO:0039533)	2020-01-07	0.253231	1	0	0	3.49711	4.80313	DDX60
hemostasis (GO:0007599)	2020-01-07	0.253231	1	0	0	3.49711	4.80313	FLI1
regulation of ER to Golgi vesicle-mediated transport (GO:0060628)	2020-01-07	0.253231	1	0	0	3.49711	4.80313	RINT1
glycoside catabolic process (GO:0016139)	2020-01-07	0.253231	1	0	0	3.49711	4.80313	FUCA1
melanocyte differentiation (GO:0030318)	2020-01-07	0.253231	1	0	0	3.49711	4.80313	MEF2C
positive regulation of protein kinase C signaling (GO:0090037)	2020-01-07	0.253231	1	0	0	3.49711	4.80313	VEGFA
nucleoside diphosphate metabolic process (GO:0009132)	2020-01-07	0.253231	1	0	0	3.49711	4.80313	CMPK2
negative regulation of type 2 immune response (GO:0002829)	2020-01-07	0.253231	1	0	0	3.49711	4.80313	CCR2
cytoplasmic sequestering of NF-kappaB (GO:0007253)	2020-01-07	0.253231	1	0	0	3.49711	4.80313	NFKBIA
leukocyte aggregation (GO:0070486)	2020-01-07	0.253231	1	0	0	3.49711	4.80313	IL1B
regulation of natural killer cell chemotaxis (GO:2000501)	2020-01-07	0.253231	1	0	0	3.49711	4.80313	CCL3
release of sequestered calcium ion into cytosol by endoplasmic reticulum (GO:1903514)	2020-01-07	0.253231	1	0	0	3.49711	4.80313	CCL3
pteridine-containing compound biosynthetic process (GO:0042559)	2020-01-07	0.253231	1	0	0	3.49711	4.80313	PTS
nuclear body organization (GO:0030575)	2020-01-07	0.253231	1	0	0	3.49711	4.80313	USPL1
cellular response to leptin stimulus (GO:0044320)	2020-01-07	0.253231	1	0	0	3.49711	4.80313	NR4A3
regulation of chemokine biosynthetic process (GO:0045073)	2020-01-07	0.253231	1	0	0	3.49711	4.80313	EGR1
regulation of T-helper 17 type immune response (GO:2000316)	2020-01-07	0.253231	1	0	0	3.49711	4.80313	SMAD7
positive regulation of cyclin-dependent protein serine/threonine kinase activity involved in G1/S transition of mitotic cell cycle (GO:0031659)	2020-01-07	0.253231	1	0	0	3.49711	4.80313	RGCC
regulation of isotype switching (GO:0045191)	2020-01-07	0.253231	1	0	0	3.49711	4.80313	TFRC
positive regulation of B cell differentiation (GO:0045579)	2020-01-07	0.253231	1	0	0	3.49711	4.80313	CD27
regulation of response to biotic stimulus (GO:0002831)	2020-01-07	0.253231	1	0	0	3.49711	4.80313	TRIM5
positive regulation of protein deubiquitination (GO:1903003)	2020-01-07	0.253231	1	0	0	3.49711	4.80313	ZC3H12A
negative regulation of cell adhesion mediated by integrin (GO:0033629)	2020-01-07	0.253231	1	0	0	3.49711	4.80313	CYP1B1
regulation of smooth muscle cell differentiation (GO:0051150)	2020-01-07	0.253231	1	0	0	3.49711	4.80313	EREG
establishment of protein localization to peroxisome (GO:0072663)	2020-01-07	0.253231	1	0	0	3.49711	4.80313	ZFAND6
morphogenesis of a polarized epithelium (GO:0001738)	2020-01-07	0.253231	1	0	0	3.49711	4.80313	RAB10
positive regulation of lymphocyte apoptotic process (GO:0070230)	2020-01-07	0.253231	1	0	0	3.49711	4.80313	FNIP1
vascular endothelial growth factor signaling pathway (GO:0038084)	2020-01-07	0.253231	1	0	0	3.49711	4.80313	VEGFA
positive regulation of macrophage migration (GO:1905523)	2020-01-07	0.253231	1	0	0	3.49711	4.80313	THBS1
regulation of histone H3-K9 acetylation (GO:2000615)	2020-01-07	0.253231	1	0	0	3.49711	4.80313	ZNF451
regulation of high voltage-gated calcium channel activity (GO:1901841)	2020-01-07	0.253231	1	0	0	3.49711	4.80313	PDE4B
regulation of vitamin D biosynthetic process (GO:0060556)	2020-01-07	0.253231	1	0	0	3.49711	4.80313	IFNG
positive regulation of mitotic sister chromatid separation (GO:1901970)	2020-01-07	0.253231	1	0	0	3.49711	4.80313	RB1
negative regulation of nitric oxide metabolic process (GO:1904406)	2020-01-07	0.253231	1	0	0	3.49711	4.80313	ZC3H12A
granulocyte migration (GO:0097530)	2020-01-07	0.253231	1	0	0	3.49711	4.80313	CCL3
negative regulation of macrophage activation (GO:0043031)	2020-01-07	0.253231	1	0	0	3.49711	4.80313	ZC3H12A
positive regulation of hemopoiesis (GO:1903708)	2020-01-07	0.253231	1	0	0	3.49711	4.80313	FES
negative regulation of T cell mediated immunity (GO:0002710)	2020-01-07	0.253231	1	0	0	3.49711	4.80313	SMAD7
positive regulation of RIG-I signaling pathway (GO:1900246)	2020-01-07	0.253231	1	0	0	3.49711	4.80313	DDX60
positive regulation of fatty acid beta-oxidation (GO:0032000)	2020-01-07	0.253231	1	0	0	3.49711	4.80313	IRS2
thiamine-containing compound metabolic process (GO:0042723)	2020-01-07	0.253231	1	0	0	3.49711	4.80313	SLC19A2
negative regulation of B cell apoptotic process (GO:0002903)	2020-01-07	0.253231	1	0	0	3.49711	4.80313	IRS2
regulation of toll-like receptor 3 signaling pathway (GO:0034139)	2020-01-07	0.253231	1	0	0	3.49711	4.80313	TNFAIP3
positive regulation of sequestering of triglyceride (GO:0010890)	2020-01-07	0.253231	1	0	0	3.49711	4.80313	OSBPL11
positive regulation of cell migration by vascular endothelial growth factor signaling pathway (GO:0038089)	2020-01-07	0.253231	1	0	0	3.49711	4.80313	VEGFA
negative regulation of transporter activity (GO:0032410)	2020-01-07	0.253231	1	0	0	3.49711	4.80313	PPIF
hyaluronan biosynthetic process (GO:0030213)	2020-01-07	0.253231	1	0	0	3.49711	4.80313	IL1B
positive regulation of interleukin-5 production (GO:0032754)	2020-01-07	0.253231	1	0	0	3.49711	4.80313	PDE4D
pentose metabolic process (GO:0019321)	2020-01-07	0.253231	1	0	0	3.49711	4.80313	PHACTR1
epithelial cell differentiation involved in kidney development (GO:0035850)	2020-01-07	0.253231	1	0	0	3.49711	4.80313	MEF2C
negative regulation of nitric oxide biosynthetic process (GO:0045019)	2020-01-07	0.253231	1	0	0	3.49711	4.80313	ZC3H12A
xenobiotic catabolic process (GO:0042178)	2020-01-07	0.253231	1	0	0	3.49711	4.80313	CRYZ
negative regulation of T cell cytokine production (GO:0002725)	2020-01-07	0.253231	1	0	0	3.49711	4.80313	SMAD7
lens fiber cell differentiation (GO:0070306)	2020-01-07	0.253231	1	0	0	3.49711	4.80313	TDRD7
regulation of protein deubiquitination (GO:0090085)	2020-01-07	0.253231	1	0	0	3.49711	4.80313	ZC3H12A
regulation of microtubule binding (GO:1904526)	2020-01-07	0.253231	1	0	0	3.49711	4.80313	PPP2CB
cellular response to platelet-derived growth factor stimulus (GO:0036120)	2020-01-07	0.253231	1	0	0	3.49711	4.80313	SYAP1
regulation of cell projection organization (GO:0031344)	2020-01-07	0.253231	1	0	0	3.49711	4.80313	ERMN
regulation of RNA polymerase II regulatory region sequence-specific DNA binding (GO:1903025)	2020-01-07	0.253231	1	0	0	3.49711	4.80313	DDIT3
positive regulation of macrophage chemotaxis (GO:0010759)	2020-01-07	0.253231	1	0	0	3.49711	4.80313	THBS1
positive regulation of myeloid cell apoptotic process (GO:0033034)	2020-01-07	0.253231	1	0	0	3.49711	4.80313	MEF2C
cleavage furrow formation (GO:0036089)	2020-01-07	0.253231	1	0	0	3.49711	4.80313	SNX9
negative regulation of RIG-I signaling pathway (GO:0039536)	2020-01-07	0.253231	1	0	0	3.49711	4.80313	RNF125
response to increased oxygen levels (GO:0036296)	2020-01-07	0.253231	1	0	0	3.49711	4.80313	ATP6V1A
store-operated calcium entry (GO:0002115)	2020-01-07	0.253231	1	0	0	3.49711	4.80313	ORAI3
T-helper 1 type immune response (GO:0042088)	2020-01-07	0.253231	1	0	0	3.49711	4.80313	TLR4
detection of molecule of bacterial origin (GO:0032490)	2020-01-07	0.253231	1	0	0	3.49711	4.80313	TLR4
regulation of transcription involved in cell fate commitment (GO:0060850)	2020-01-07	0.253231	1	0	0	3.49711	4.80313	RORA
calcitonin family receptor signaling pathway (GO:0097646)	2020-01-07	0.253231	1	0	0	3.49711	4.80313	ADM
membrane invagination (GO:0010324)	2020-01-07	0.253231	1	0	0	3.49711	4.80313	SMURF1
long-chain fatty acid import (GO:0044539)	2020-01-07	0.253231	1	0	0	3.49711	4.80313	ACSL1
cellular phosphate ion homeostasis (GO:0030643)	2020-01-07	0.253231	1	0	0	3.49711	4.80313	GPCPD1
oligosaccharide metabolic process (GO:0009311)	1963-04-01	0.256109	1	0	0	1.55427	2.11716	GALNT7;ST6GAL1;B4GALT1;ST8SIA4
cardiac ventricle morphogenesis (GO:0003208)	1943-03-01	0.25628	1	0	0	1.70789	2.32527	MEF2C;JAG1;SMAD7
negative regulation of ERBB signaling pathway (GO:1901185)	1943-03-01	0.25628	1	0	0	1.70789	2.32527	ARHGEF7;EREG;HBEGF
response to unfolded protein (GO:0006986)	1943-03-01	0.25628	1	0	0	1.70789	2.32527	DDIT3;HSPA1B;HSPA1A
negative regulation of DNA metabolic process (GO:0051053)	1943-03-01	0.25628	1	0	0	1.70789	2.32527	TSPYL2;MSH2;S100A11
branching morphogenesis of an epithelial tube (GO:0048754)	1943-03-01	0.25628	1	0	0	1.70789	2.32527	MYC;CTNNB1;VEGFA
negative regulation of protein localization to membrane (GO:1905476)	2020-02-24	0.256811	1	0	0	2.03998	2.77319	PID1;GBP1
histone monoubiquitination (GO:0010390)	2020-02-24	0.256811	1	0	0	2.03998	2.77319	RNF20;DTX3L
regulation of chromosome organization (GO:0033044)	2020-02-24	0.256811	1	0	0	2.03998	2.77319	RB1;MYC
histone mRNA metabolic process (GO:0008334)	2020-02-24	0.256811	1	0	0	2.03998	2.77319	CPSF2;PAPD4
proteasomal ubiquitin-independent protein catabolic process (GO:0010499)	2020-02-24	0.256811	1	0	0	2.03998	2.77319	PSMA5;PSMB9
camera-type eye development (GO:0043010)	2020-02-24	0.256811	1	0	0	2.03998	2.77319	CYP1B1;VEGFA
intrinsic apoptotic signaling pathway in response to endoplasmic reticulum stress (GO:0070059)	2020-02-24	0.256811	1	0	0	2.03998	2.77319	PPP1R15A;DDIT3
receptor catabolic process (GO:0032801)	2020-02-24	0.256811	1	0	0	2.03998	2.77319	SMURF1;GPRASP1
eosinophil chemotaxis (GO:0048245)	2020-02-24	0.256811	1	0	0	2.03998	2.77319	CCL3L1;CCL3
DNA geometric change (GO:0032392)	2020-02-24	0.256811	1	0	0	2.03998	2.77319	POT1;TP53
regulation of chemotaxis (GO:0050920)	2020-02-24	0.256811	1	0	0	2.03998	2.77319	GPR183;THBS1
eosinophil migration (GO:0072677)	2020-02-24	0.256811	1	0	0	2.03998	2.77319	CCL3L1;CCL3
cytoplasmic pattern recognition receptor signaling pathway (GO:0002753)	2020-02-24	0.256811	1	0	0	2.03998	2.77319	RIPK2;TNFAIP3
regulation of cell cycle G1/S phase transition (GO:1902806)	2020-02-24	0.256811	1	0	0	2.03998	2.77319	PID1;PTPN6
mRNA export from nucleus (GO:0006406)	6/105	0.258706	1	0	0	1.39885	1.89133	RANBP2;NXT1;CPSF2;SRSF4;U2AF1;SRSF11
protein modification process (GO:0036211)	1984-05-01	0.259155	1	0	0	1.45713	1.96761	SLC35A1;YES1;PARP1;ST8SIA4;UBE2L6
vesicle organization (GO:0016050)	7/127	0.262753	1	0	0	1.34928	1.80337	EEA1;ZFYVE16;STX7;SNX9;DNAJC13;CORO1A;SYTL3
positive regulation of protein kinase B signaling (GO:0051897)	7/127	0.262753	1	0	0	1.34928	1.80337	CCL3;IRS2;RICTOR;HPSE;THBS1;EREG;HBEGF
regulation of G2/M transition of mitotic cell cycle (GO:0010389)	8/149	0.264818	1	0	0	1.31435	1.74639	PSMA5;RINT1;DYNC1I2;HAUS3;DYNLL1;HAUS2;HAUS1;PSMB9
positive regulation of protein polymerization (GO:0032273)	1964-04-01	0.265174	1	0	0	1.52999	2.03086	PYCARD;HCK;FES;RHOH
positive regulation of JAK-STAT cascade (GO:0046427)	1964-04-01	0.265174	1	0	0	1.52999	2.03086	CSF1R;IFNG;OSM;CYP1B1
NADH dehydrogenase complex assembly (GO:0010257)	1964-04-01	0.265174	1	0	0	1.52999	2.03086	NDUFA8;TIMMDC1;NDUFB3;NDUFAF1
mitochondrial respiratory chain complex I biogenesis (GO:0097031)	1964-04-01	0.265174	1	0	0	1.52999	2.03086	NDUFA8;TIMMDC1;NDUFB3;NDUFAF1
mitochondrial respiratory chain complex I assembly (GO:0032981)	1964-04-01	0.265174	1	0	0	1.52999	2.03086	NDUFA8;TIMMDC1;NDUFB3;NDUFAF1
glucose metabolic process (GO:0006006)	1964-04-01	0.265174	1	0	0	1.52999	2.03086	OAS1;IRS2;OMA1;SLC25A11
adherens junction organization (GO:0034332)	1944-03-01	0.267422	1	0	0	1.66908	2.20139	CTNNB1;CSK;SMAD7
regulation of T cell activation (GO:0050863)	1944-03-01	0.267422	1	0	0	1.66908	2.20139	PYCARD;TNFAIP8L2;CCR2
regulation of steroid biosynthetic process (GO:0050810)	1944-03-01	0.267422	1	0	0	1.66908	2.20139	IDI1;EGR1;SC5D
posttranscriptional regulation of gene expression (GO:0010608)	1944-03-01	0.267422	1	0	0	1.66908	2.20139	CYFIP1;PER1;TDRD7
transmembrane receptor protein tyrosine kinase signaling pathway (GO:0007169)	19/396	0.267589	1	0	0	1.17454	1.54839	ATP6V1A;CYFIP1;CSF1R;FLT1;YES1;EIF2AK3;IRS2;ARPC5;PGF;VEGFA;HCK;FES;DDIT4;CASS4;BLNK;ATP6V1B2;CSK;ARHGEF7;ATP6V1C1
positive regulation of hydrolase activity (GO:0051345)	9/172	0.271041	1	0	0	1.28092	1.67222	MSH2;CCL3L1;RGS1;CCL20;CCL3;POT1;SNX9;ARHGEF7;NDEL1
negative regulation of wound healing (GO:0061045)	2020-02-25	0.272165	1	0	0	1.95838	2.54854	THBD;DUSP10
regulation of spindle assembly (GO:0090169)	2020-02-25	0.272165	1	0	0	1.95838	2.54854	HSPA1B;HSPA1A
nucleotide-binding domain, leucine rich repeat containing receptor signaling pathway (GO:0035872)	2020-02-25	0.272165	1	0	0	1.95838	2.54854	RIPK2;TNFAIP3
positive regulation of leukocyte mediated cytotoxicity (GO:0001912)	2020-02-25	0.272165	1	0	0	1.95838	2.54854	AP1G1;STX7
regulation of apoptotic signaling pathway (GO:2001233)	2020-02-25	0.272165	1	0	0	1.95838	2.54854	PYCARD;NR4A2
negative regulation of insulin receptor signaling pathway (GO:0046627)	2020-02-25	0.272165	1	0	0	1.95838	2.54854	PID1;IL1B
respiratory tube development (GO:0030323)	2020-02-25	0.272165	1	0	0	1.95838	2.54854	CEBPA;VEGFA
regulation of vascular smooth muscle cell proliferation (GO:1904705)	2020-02-25	0.272165	1	0	0	1.95838	2.54854	JUN;MEF2C
negative regulation of cellular macromolecule biosynthetic process (GO:2000113)	24/512	0.272178	1	0	0	1.14749	1.49323	RB1;TSPYL2;CEBPA;JUN;CTBP2;ATP8B1;HDAC1;EIF2AK3;ZBTB21;SAMD4B;NR1D2;EREG;ARNTL;PER1;SFPQ;BTAF1;IFI16;IFNG;DDIT3;BHLHE40;CTNNB1;TP53;S100A11;GZF1
positive regulation of cell cycle process (GO:0090068)	6/107	0.272634	1	0	0	1.3727	1.784	IL1A;RGCC;RACGAP1;IL1B;TP53;EREG
chromatin assembly (GO:0031497)	1965-04-01	0.274298	1	0	0	1.50645	1.94866	HIST1H2BJ;TP53;HIST2H2BE;ASF1A
positive regulation of protein modification by small protein conjugation or removal (GO:1903322)	1965-04-01	0.274298	1	0	0	1.50645	1.94866	RIPK2;LRRK2;ZC3H12A;SMAD7
DNA synthesis involved in DNA repair (GO:0000731)	1965-04-01	0.274298	1	0	0	1.50645	1.94866	PAPD7;RMI1;RPA2;UBE2L6
regulation of cell division (GO:0051302)	1965-04-01	0.274298	1	0	0	1.50645	1.94866	PLK3;PRC1;MYC;CDK2AP2
fatty acid catabolic process (GO:0009062)	1965-04-01	0.274298	1	0	0	1.50645	1.94866	ECHDC1;HSD17B4;ACADM;HIBCH
negative regulation of nucleic acid-templated transcription (GO:1903507)	21/444	0.275372	1	0	0	1.15783	1.49317	RB1;CEBPA;JUN;CTBP2;ATP8B1;HDAC1;ZBTB21;NR1D2;EREG;ARNTL;PER1;NIF3L1;SFPQ;BTAF1;IFI16;IFNG;DDIT3;BHLHE40;CTNNB1;TP53;GZF1
regulation of synaptic transmission, glutamatergic (GO:0051966)	1945-03-01	0.27862	1	0	0	1.63199	2.08553	MEF2C;OPHN1;LRRK2
mitochondrial gene expression (GO:0140053)	1945-03-01	0.27862	1	0	0	1.63199	2.08553	MRPL51;MRPS18B;MRPS18C
negative regulation of ossification (GO:0030279)	1945-03-01	0.27862	1	0	0	1.63199	2.08553	MEF2C;NBR1;CCL3
protein stabilization (GO:0050821)	8/152	0.282441	1	0	0	1.28841	1.62892	TBRG1;CDKN1A;CREBL2;TAF9B;CCT5;HSPA1B;SMAD7;HSPA1A
purine ribonucleotide metabolic process (GO:0009150)	1966-04-01	0.283472	1	0	0	1.48362	1.87032	LRRK2;GIMAP7;HSPA1B;HSPA1A
protein insertion into mitochondrial membrane (GO:0051204)	2020-01-08	0.283747	1	0	0	3.05998	3.85457	PMAIP1
peptidyl-cysteine modification (GO:0018198)	2020-01-08	0.283747	1	0	0	3.05998	3.85457	PRDX3
Golgi to lysosome transport (GO:0090160)	2020-01-08	0.283747	1	0	0	3.05998	3.85457	AP1G1
regulation of stress-activated protein kinase signaling cascade (GO:0070302)	2020-01-08	0.283747	1	0	0	3.05998	3.85457	NBR1
positive regulation of smooth muscle cell apoptotic process (GO:0034393)	2020-01-08	0.283747	1	0	0	3.05998	3.85457	IFNG
positive regulation of extracellular matrix assembly (GO:1901203)	2020-01-08	0.283747	1	0	0	3.05998	3.85457	RGCC
regulation of brown fat cell differentiation (GO:0090335)	2020-01-08	0.283747	1	0	0	3.05998	3.85457	PTGS2
negative regulation of appetite (GO:0032099)	2020-01-08	0.283747	1	0	0	3.05998	3.85457	MKKS
mast cell activation involved in immune response (GO:0002279)	2020-01-08	0.283747	1	0	0	3.05998	3.85457	NR4A3
defense response to protozoan (GO:0042832)	2020-01-08	0.283747	1	0	0	3.05998	3.85457	DEFA1
cellular response to prostaglandin E stimulus (GO:0071380)	2020-01-08	0.283747	1	0	0	3.05998	3.85457	PTGER2
positive regulation of isotype switching (GO:0045830)	2020-01-08	0.283747	1	0	0	3.05998	3.85457	TFRC
regulation of chaperone-mediated autophagy (GO:1904714)	2020-01-08	0.283747	1	0	0	3.05998	3.85457	PLK3
sulfur amino acid catabolic process (GO:0000098)	2020-01-08	0.283747	1	0	0	3.05998	3.85457	PCYOX1
nucleoside diphosphate phosphorylation (GO:0006165)	2020-01-08	0.283747	1	0	0	3.05998	3.85457	CMPK2
response to epinephrine (GO:0071871)	2020-01-08	0.283747	1	0	0	3.05998	3.85457	PDE4B
positive regulation of membrane potential (GO:0045838)	2020-01-08	0.283747	1	0	0	3.05998	3.85457	TCL1A
protein lipoylation (GO:0009249)	2020-01-08	0.283747	1	0	0	3.05998	3.85457	POP5
negative regulation of interleukin-1 production (GO:0032692)	2020-01-08	0.283747	1	0	0	3.05998	3.85457	MEFV
positive regulation of protein localization to Cajal body (GO:1904871)	2020-01-08	0.283747	1	0	0	3.05998	3.85457	CCT5
response to magnesium ion (GO:0032026)	2020-01-08	0.283747	1	0	0	3.05998	3.85457	THBS1
cellular response to interleukin-21 (GO:0098757)	2020-01-08	0.283747	1	0	0	3.05998	3.85457	STAT1
aorta development (GO:0035904)	2020-01-08	0.283747	1	0	0	3.05998	3.85457	JAG1
establishment of integrated proviral latency (GO:0075713)	2020-01-08	0.283747	1	0	0	3.05998	3.85457	BANF1
T-helper 17 cell differentiation (GO:0072539)	2020-01-08	0.283747	1	0	0	3.05998	3.85457	RORA
negative regulation of toll-like receptor 4 signaling pathway (GO:0034144)	2020-01-08	0.283747	1	0	0	3.05998	3.85457	TNFAIP3
microvillus organization (GO:0032528)	2020-01-08	0.283747	1	0	0	3.05998	3.85457	TNIK
lagging strand elongation (GO:0006273)	2020-01-08	0.283747	1	0	0	3.05998	3.85457	PARP1
positive regulation of chromatin binding (GO:0035563)	2020-01-08	0.283747	1	0	0	3.05998	3.85457	DTX3L
positive regulation of mitotic metaphase/anaphase transition (GO:0045842)	2020-01-08	0.283747	1	0	0	3.05998	3.85457	RB1
negative regulation of potassium ion transmembrane transporter activity (GO:1901017)	2020-01-08	0.283747	1	0	0	3.05998	3.85457	KCNE3
negative regulation of activated T cell proliferation (GO:0046007)	2020-01-08	0.283747	1	0	0	3.05998	3.85457	PRKAR1A
positive regulation of DNA recombination (GO:0045911)	2020-01-08	0.283747	1	0	0	3.05998	3.85457	TFRC
interleukin-21-mediated signaling pathway (GO:0038114)	2020-01-08	0.283747	1	0	0	3.05998	3.85457	STAT1
coronary vasculature morphogenesis (GO:0060977)	2020-01-08	0.283747	1	0	0	3.05998	3.85457	VEGFA
regulation of protein deacetylation (GO:0090311)	2020-01-08	0.283747	1	0	0	3.05998	3.85457	IFNG
negative regulation of T-helper cell differentiation (GO:0045623)	2020-01-08	0.283747	1	0	0	3.05998	3.85457	SMAD7
regulation of PERK-mediated unfolded protein response (GO:1903897)	2020-01-08	0.283747	1	0	0	3.05998	3.85457	PPP1R15A
positive regulation of RNA polymerase II transcriptional preinitiation complex assembly (GO:0045899)	2020-01-08	0.283747	1	0	0	3.05998	3.85457	TP53
regulation of microvillus organization (GO:0032530)	2020-01-08	0.283747	1	0	0	3.05998	3.85457	ATP8B1
negative regulation of glucose import (GO:0046325)	2020-01-08	0.283747	1	0	0	3.05998	3.85457	PID1
microvillus assembly (GO:0030033)	2020-01-08	0.283747	1	0	0	3.05998	3.85457	TNIK
transepithelial transport (GO:0070633)	2020-01-08	0.283747	1	0	0	3.05998	3.85457	SLC26A6
phagolysosome assembly (GO:0001845)	2020-01-08	0.283747	1	0	0	3.05998	3.85457	CORO1A
cellular response to UV-B (GO:0071493)	2020-01-08	0.283747	1	0	0	3.05998	3.85457	CDKN1A
protein desumoylation (GO:0016926)	2020-01-08	0.283747	1	0	0	3.05998	3.85457	USPL1
desensitization of G-protein coupled receptor protein signaling pathway (GO:0002029)	2020-01-08	0.283747	1	0	0	3.05998	3.85457	ADM
negative regulation of voltage-gated potassium channel activity (GO:1903817)	2020-01-08	0.283747	1	0	0	3.05998	3.85457	KCNE3
regulation of striated muscle cell differentiation (GO:0051153)	2020-01-08	0.283747	1	0	0	3.05998	3.85457	SIK1
peptidyl-lysine hydroxylation (GO:0017185)	2020-01-08	0.283747	1	0	0	3.05998	3.85457	JMJD6
deadenylation-dependent decapping of nuclear-transcribed mRNA (GO:0000290)	2020-01-08	0.283747	1	0	0	3.05998	3.85457	DCP1B
regulation of positive chemotaxis (GO:0050926)	2020-01-08	0.283747	1	0	0	3.05998	3.85457	VEGFA
regulation of toll-like receptor 2 signaling pathway (GO:0034135)	2020-01-08	0.283747	1	0	0	3.05998	3.85457	TNFAIP3
positive regulation of IRE1-mediated unfolded protein response (GO:1903896)	2020-01-08	0.283747	1	0	0	3.05998	3.85457	HSPA1A
dimeric G-protein coupled receptor signaling pathway (GO:0038042)	2020-01-08	0.283747	1	0	0	3.05998	3.85457	ADM
isoprenoid biosynthetic process (GO:0008299)	2020-01-08	0.283747	1	0	0	3.05998	3.85457	IDI1
positive regulation of metanephros development (GO:0072216)	2020-01-08	0.283747	1	0	0	3.05998	3.85457	MYC
cell junction maintenance (GO:0034331)	2020-01-08	0.283747	1	0	0	3.05998	3.85457	CSF1R
cellular response to epinephrine stimulus (GO:0071872)	2020-01-08	0.283747	1	0	0	3.05998	3.85457	PDE4B
histone H4 deacetylation (GO:0070933)	2020-01-08	0.283747	1	0	0	3.05998	3.85457	HDAC1
ketone biosynthetic process (GO:0042181)	2020-01-08	0.283747	1	0	0	3.05998	3.85457	ADM
angiogenesis involved in wound healing (GO:0060055)	2020-01-08	0.283747	1	0	0	3.05998	3.85457	HPSE
regulation of type B pancreatic cell development (GO:2000074)	2020-01-08	0.283747	1	0	0	3.05998	3.85457	ARNTL
early endosome to Golgi transport (GO:0034498)	2020-01-08	0.283747	1	0	0	3.05998	3.85457	TRAPPC10
positive regulation of regulatory T cell differentiation (GO:0045591)	2020-01-08	0.283747	1	0	0	3.05998	3.85457	DUSP10
positive regulation of immunoglobulin mediated immune response (GO:0002891)	2020-01-08	0.283747	1	0	0	3.05998	3.85457	TFRC
regulation of protein ADP-ribosylation (GO:0010835)	2020-01-08	0.283747	1	0	0	3.05998	3.85457	IFNG
leptin-mediated signaling pathway (GO:0033210)	2020-01-08	0.283747	1	0	0	3.05998	3.85457	MKKS
pyrimidine nucleobase metabolic process (GO:0006206)	2020-01-08	0.283747	1	0	0	3.05998	3.85457	DPYD
regulation of sensory perception (GO:0051931)	2020-01-08	0.283747	1	0	0	3.05998	3.85457	CCL3
granulocyte differentiation (GO:0030851)	2020-01-08	0.283747	1	0	0	3.05998	3.85457	CEBPA
peroxisomal transport (GO:0043574)	2020-01-08	0.283747	1	0	0	3.05998	3.85457	ZFAND6
positive regulation of respiratory burst (GO:0060267)	2020-01-08	0.283747	1	0	0	3.05998	3.85457	IGHA2
negative regulation of cAMP-dependent protein kinase activity (GO:2000480)	2020-01-08	0.283747	1	0	0	3.05998	3.85457	PRKAR1A
mast cell degranulation (GO:0043303)	2020-01-08	0.283747	1	0	0	3.05998	3.85457	NR4A3
negative regulation of bone remodeling (GO:0046851)	2020-01-08	0.283747	1	0	0	3.05998	3.85457	TNFAIP3
regulation of smooth muscle cell apoptotic process (GO:0034391)	2020-01-08	0.283747	1	0	0	3.05998	3.85457	IFNG
nucleotide phosphorylation (GO:0046939)	2020-01-08	0.283747	1	0	0	3.05998	3.85457	CMPK2
regulation of protein localization to Cajal body (GO:1904869)	2020-01-08	0.283747	1	0	0	3.05998	3.85457	CCT5
acid secretion (GO:0046717)	2020-01-08	0.283747	1	0	0	3.05998	3.85457	SLC26A6
regulation of dendritic cell antigen processing and presentation (GO:0002604)	2020-01-08	0.283747	1	0	0	3.05998	3.85457	THBS1
regulation of T-helper 2 cell differentiation (GO:0045628)	2020-01-08	0.283747	1	0	0	3.05998	3.85457	NLRP3
regulation of cilium movement (GO:0003352)	2020-01-08	0.283747	1	0	0	3.05998	3.85457	C21ORF59
ribosome disassembly (GO:0032790)	2020-01-08	0.283747	1	0	0	3.05998	3.85457	MTIF3
regulation of peroxisome proliferator activated receptor signaling pathway (GO:0035358)	2020-01-08	0.283747	1	0	0	3.05998	3.85457	ASXL1
response to leptin (GO:0044321)	2020-01-08	0.283747	1	0	0	3.05998	3.85457	NR4A3
telomeric D-loop disassembly (GO:0061820)	2020-01-08	0.283747	1	0	0	3.05998	3.85457	POT1
endochondral ossification (GO:0001958)	2020-01-08	0.283747	1	0	0	3.05998	3.85457	MEF2C
cellular monovalent inorganic anion homeostasis (GO:0030320)	2020-01-08	0.283747	1	0	0	3.05998	3.85457	GPCPD1
Wnt signaling pathway (GO:0016055)	6/109	0.286737	1	0	0	1.34751	1.6833	NR4A2;MYC;LRRK2;USP34;CTNNB1;VPS35
positive regulation of cyclin-dependent protein kinase activity (GO:1904031)	2020-02-26	0.287507	1	0	0	1.88306	2.34725	CCNT1;CCNL1
positive regulation of glucose import (GO:0046326)	2020-02-26	0.287507	1	0	0	1.88306	2.34725	IRS2;CREBL2
apoptotic cell clearance (GO:0043277)	2020-02-26	0.287507	1	0	0	1.88306	2.34725	RHOH;THBS1
cytoskeleton-dependent intracellular transport (GO:0030705)	2020-02-26	0.287507	1	0	0	1.88306	2.34725	DYNC1I2;DYNLL1
response to growth factor (GO:0070848)	2020-02-26	0.287507	1	0	0	1.88306	2.34725	MYC;CTNNB1
response to gamma radiation (GO:0010332)	2020-02-26	0.287507	1	0	0	1.88306	2.34725	MYC;TP53
tRNA methylation (GO:0030488)	2020-02-26	0.287507	1	0	0	1.88306	2.34725	METTL2B;METTL2A
negative regulation of cellular response to insulin stimulus (GO:1900077)	2020-02-26	0.287507	1	0	0	1.88306	2.34725	PID1;IL1B
regulation of cardiac muscle cell contraction (GO:0086004)	2020-02-26	0.287507	1	0	0	1.88306	2.34725	PDE4D;PDE4B
GPI anchor metabolic process (GO:0006505)	2020-02-26	0.287507	1	0	0	1.88306	2.34725	PGAP1;PIGA
regulation of T cell receptor signaling pathway (GO:0050856)	2020-02-26	0.287507	1	0	0	1.88306	2.34725	PVRIG;GBP1
negative regulation of telomere maintenance via telomere lengthening (GO:1904357)	2020-02-26	0.287507	1	0	0	1.88306	2.34725	PARP1;POT1
transcription, DNA-templated (GO:0006351)	17/356	0.288599	1	0	0	1.16898	1.45271	EGR1;CEBPA;TAF15;PARP1;CCNT1;EAF1;EAF2;HIF1A;AFF4;EREG;NR4A2;COPS5;POU2AF1;MAFF;TAF9B;TAF4;TP53
protein complex disassembly (GO:0043241)	1946-03-01	0.28986	1	0	0	1.59651	1.97705	GABARAPL1;FRAT2;CTNNB1
interleukin-12-mediated signaling pathway (GO:0035722)	1946-03-01	0.28986	1	0	0	1.59651	1.97705	SERPINB2;IFNG;SNRPA1
cellular response to interleukin-12 (GO:0071349)	1946-03-01	0.28986	1	0	0	1.59651	1.97705	SERPINB2;IFNG;SNRPA1
mitochondrial electron transport, NADH to ubiquinone (GO:0006120)	1946-03-01	0.28986	1	0	0	1.59651	1.97705	NDUFA8;NDUFB3;NDUFAF1
epidermal cell differentiation (GO:0009913)	1967-04-01	0.292692	1	0	0	1.46148	1.79563	JAG1;HDAC1;CTNNB1;EREG
negative regulation of protein binding (GO:0032091)	1967-04-01	0.292692	1	0	0	1.46148	1.79563	LRRK2;MITD1;CARD16;IFIT1
insulin receptor signaling pathway (GO:0008286)	1967-04-01	0.292692	1	0	0	1.46148	1.79563	ATP6V1A;ATP6V1B2;IRS2;ATP6V1C1
regulation of protein localization to plasma membrane (GO:1903076)	1967-04-01	0.292692	1	0	0	1.46148	1.79563	PID1;IFNG;STX7;GBP1
positive regulation of MAPK cascade (GO:0043410)	14/289	0.294546	1	0	0	1.18587	1.44952	CSF1R;FLT1;CCL3L1;CCL20;FCRL3;LRRK2;OSM;VEGFA;PYCARD;IL1A;TRIM5;GPR183;CCL3;CD27
regulation of organelle assembly (GO:1902115)	1947-03-01	0.301131	1	0	0	1.56254	1.87538	HCK;PLK2;TRAPPC12
regulation of epithelial to mesenchymal transition (GO:0010717)	1968-04-01	0.30195	1	0	0	1.43999	1.72438	RGCC;IL1B;CTNNB1;SMAD7
regulation of endopeptidase activity (GO:0052548)	1968-04-01	0.30195	1	0	0	1.43999	1.72438	SERPINB2;SERPINB9;RECK;PSMB9
termination of RNA polymerase II transcription (GO:0006369)	1968-04-01	0.30195	1	0	0	1.43999	1.72438	CPSF2;SRSF4;U2AF1;SRSF11
regulation of programmed cell death (GO:0043067)	13/268	0.302353	1	0	0	1.18745	1.42038	MAP3K2;STAT1;LRRK2;OMA1;NLRC4;CASP1;CD27;PMAIP1;MAP3K8;TNIK;SGK1;TP53;PPID
negative regulation of peptidyl-tyrosine phosphorylation (GO:0050732)	2020-02-27	0.302812	1	0	0	1.81332	2.16627	PTPN6;SAMSN1
response to hexose (GO:0009746)	2020-02-27	0.302812	1	0	0	1.81332	2.16627	IRS2;THBS1
negative regulation of cell-matrix adhesion (GO:0001953)	2020-02-27	0.302812	1	0	0	1.81332	2.16627	JAG1;THBS1
regulation of protein transport (GO:0051223)	2020-02-27	0.302812	1	0	0	1.81332	2.16627	ARFIP1;NDEL1
regulation of neurotransmitter secretion (GO:0046928)	2020-02-27	0.302812	1	0	0	1.81332	2.16627	MEF2C;LRRK2
protein targeting to vacuole (GO:0006623)	2020-02-27	0.302812	1	0	0	1.81332	2.16627	ZFYVE16;SMURF1
protein localization to chromosome (GO:0034502)	2020-02-27	0.302812	1	0	0	1.81332	2.16627	RB1;RPA2
cellular response to topologically incorrect protein (GO:0035967)	2020-02-27	0.302812	1	0	0	1.81332	2.16627	HSPA1B;HSPA1A
regulation of cell cycle process (GO:0010564)	1990-05-01	0.306741	1	0	0	1.35999	1.60717	PLK3;RACGAP1;PRC1;CDK13;MAD1L1
regulation of cytokine-mediated signaling pathway (GO:0001959)	1990-05-01	0.306741	1	0	0	1.35999	1.60717	PYCARD;IFNG;STAT1;TNFAIP3;PTPN6
regulation of cell growth (GO:0001558)	10/201	0.307181	1	0	0	1.2179	1.43751	TSPYL2;CDKN1A;NME6;SESN2;ADNP2;SGK1;TAF9B;TP53;HSPA1B;HSPA1A
regulation of endocytosis (GO:0030100)	1969-04-01	0.31124	1	0	0	1.41912	1.65638	HCK;ZFYVE16;OPHN1;RUFY2
protein K48-linked ubiquitination (GO:0070936)	1948-03-01	0.312424	1	0	0	1.52999	1.77998	DTX3L;PELI1;TNFAIP3
regulation of epithelial cell migration (GO:0010632)	1948-03-01	0.312424	1	0	0	1.52999	1.77998	DUSP10;IFNG;HIF1A
regulation of mitochondrion organization (GO:0010821)	1948-03-01	0.312424	1	0	0	1.52999	1.77998	PID1;LRRK2;VPS35
negative regulation of circadian rhythm (GO:0042754)	2020-01-09	0.313017	1	0	0	2.71998	3.15925	SFPQ
regulation of protein acetylation (GO:1901983)	2020-01-09	0.313017	1	0	0	2.71998	3.15925	ARNTL
response to UV-C (GO:0010225)	2020-01-09	0.313017	1	0	0	2.71998	3.15925	CARD16
negative regulation of response to reactive oxygen species (GO:1901032)	2020-01-09	0.313017	1	0	0	2.71998	3.15925	LRRK2
ATF6-mediated unfolded protein response (GO:0036500)	2020-01-09	0.313017	1	0	0	2.71998	3.15925	DDIT3
regulation of interleukin-6 biosynthetic process (GO:0045408)	2020-01-09	0.313017	1	0	0	2.71998	3.15925	EREG
regulation of organ growth (GO:0046620)	2020-01-09	0.313017	1	0	0	2.71998	3.15925	DUSP6
poly-N-acetyllactosamine biosynthetic process (GO:0030311)	2020-01-09	0.313017	1	0	0	2.71998	3.15925	B3GNT5
lactation (GO:0007595)	2020-01-09	0.313017	1	0	0	2.71998	3.15925	VEGFA
sarcoplasmic reticulum calcium ion transport (GO:0070296)	2020-01-09	0.313017	1	0	0	2.71998	3.15925	CCL3
regulation of T-helper 1 type immune response (GO:0002825)	2020-01-09	0.313017	1	0	0	2.71998	3.15925	CCR2
regulation of interferon-gamma secretion (GO:1902713)	2020-01-09	0.313017	1	0	0	2.71998	3.15925	ZC3H12A
regulation of microtubule-based movement (GO:0060632)	2020-01-09	0.313017	1	0	0	2.71998	3.15925	C21ORF59
positive regulation of mitochondrial translation (GO:0070131)	2020-01-09	0.313017	1	0	0	2.71998	3.15925	COA3
regulation of mast cell activation involved in immune response (GO:0033006)	2020-01-09	0.313017	1	0	0	2.71998	3.15925	FES
mature B cell differentiation involved in immune response (GO:0002313)	2020-01-09	0.313017	1	0	0	2.71998	3.15925	GPR183
cellular response to dopamine (GO:1903351)	2020-01-09	0.313017	1	0	0	2.71998	3.15925	LRRK2
regulation of cysteine-type endopeptidase activity involved in apoptotic signaling pathway (GO:2001267)	2020-01-09	0.313017	1	0	0	2.71998	3.15925	PLAUR
neurotrophin TRK receptor signaling pathway (GO:0048011)	2020-01-09	0.313017	1	0	0	2.71998	3.15925	DDIT4
negative regulation of natural killer cell mediated cytotoxicity (GO:0045953)	2020-01-09	0.313017	1	0	0	2.71998	3.15925	SERPINB9
positive regulation of cholesterol esterification (GO:0010873)	2020-01-09	0.313017	1	0	0	2.71998	3.15925	STARD4
mitochondrion morphogenesis (GO:0070584)	2020-01-09	0.313017	1	0	0	2.71998	3.15925	PID1
somatic recombination of immunoglobulin genes involved in immune response (GO:0002204)	2020-01-09	0.313017	1	0	0	2.71998	3.15925	MSH2
positive regulation of leukocyte apoptotic process (GO:2000108)	2020-01-09	0.313017	1	0	0	2.71998	3.15925	MEF2C
regulation of endoplasmic reticulum unfolded protein response (GO:1900101)	2020-01-09	0.313017	1	0	0	2.71998	3.15925	COPS5
response to dopamine (GO:1903350)	2020-01-09	0.313017	1	0	0	2.71998	3.15925	LRRK2
negative regulation of gluconeogenesis (GO:0045721)	2020-01-09	0.313017	1	0	0	2.71998	3.15925	SIK1
establishment of viral latency (GO:0019043)	2020-01-09	0.313017	1	0	0	2.71998	3.15925	BANF1
regulation of sensory perception of pain (GO:0051930)	2020-01-09	0.313017	1	0	0	2.71998	3.15925	CCL3
endosome to pigment granule transport (GO:0043485)	2020-01-09	0.313017	1	0	0	2.71998	3.15925	AP1G1
L-ascorbic acid metabolic process (GO:0019852)	2020-01-09	0.313017	1	0	0	2.71998	3.15925	SLC2A3
response to leucine (GO:0043201)	2020-01-09	0.313017	1	0	0	2.71998	3.15925	SESN2
nucleoside phosphate biosynthetic process (GO:1901293)	2020-01-09	0.313017	1	0	0	2.71998	3.15925	CMPK2
positive regulation of T cell chemotaxis (GO:0010820)	2020-01-09	0.313017	1	0	0	2.71998	3.15925	CCR2
cellular response to oxygen levels (GO:0071453)	2020-01-09	0.313017	1	0	0	2.71998	3.15925	ATP6V1A
response to muramyl dipeptide (GO:0032495)	2020-01-09	0.313017	1	0	0	2.71998	3.15925	RIPK2
sympathetic ganglion development (GO:0061549)	2020-01-09	0.313017	1	0	0	2.71998	3.15925	CTNNB1
Golgi vesicle budding (GO:0048194)	2020-01-09	0.313017	1	0	0	2.71998	3.15925	GOLPH3L
myeloid leukocyte mediated immunity (GO:0002444)	2020-01-09	0.313017	1	0	0	2.71998	3.15925	SERPINB9
nucleoside triphosphate biosynthetic process (GO:0009142)	2020-01-09	0.313017	1	0	0	2.71998	3.15925	CMPK2
positive regulation of establishment of protein localization to telomere (GO:1904851)	2020-01-09	0.313017	1	0	0	2.71998	3.15925	CCT5
mitochondrial protein processing (GO:0034982)	2020-01-09	0.313017	1	0	0	2.71998	3.15925	OMA1
pinocytosis (GO:0006907)	2020-01-09	0.313017	1	0	0	2.71998	3.15925	PYCARD
negative regulation of protein sumoylation (GO:0033234)	2020-01-09	0.313017	1	0	0	2.71998	3.15925	CTNNB1
Notch signaling involved in heart development (GO:0061314)	2020-01-09	0.313017	1	0	0	2.71998	3.15925	JAG1
omega-hydroxylase P450 pathway (GO:0097267)	2020-01-09	0.313017	1	0	0	2.71998	3.15925	CYP1B1
positive regulation of cell activation (GO:0050867)	2020-01-09	0.313017	1	0	0	2.71998	3.15925	TLR4
regulation of bile acid biosynthetic process (GO:0070857)	2020-01-09	0.313017	1	0	0	2.71998	3.15925	STARD4
negative regulation of lymphocyte apoptotic process (GO:0070229)	2020-01-09	0.313017	1	0	0	2.71998	3.15925	IRS2
regulation of cell-cell adhesion mediated by cadherin (GO:2000047)	2020-01-09	0.313017	1	0	0	2.71998	3.15925	RGCC
regulation of leukocyte degranulation (GO:0043300)	2020-01-09	0.313017	1	0	0	2.71998	3.15925	FES
protein autoprocessing (GO:0016540)	2020-01-09	0.313017	1	0	0	2.71998	3.15925	CASP1
granulocyte activation (GO:0036230)	2020-01-09	0.313017	1	0	0	2.71998	3.15925	CXCL8
positive regulation of cytokine production involved in inflammatory response (GO:1900017)	2020-01-09	0.313017	1	0	0	2.71998	3.15925	TLR4
regulation of oxidative phosphorylation (GO:0002082)	2020-01-09	0.313017	1	0	0	2.71998	3.15925	PPIF
negative regulation of chromatin silencing (GO:0031936)	2020-01-09	0.313017	1	0	0	2.71998	3.15925	ASF1A
cellular response to leucine (GO:0071233)	2020-01-09	0.313017	1	0	0	2.71998	3.15925	SESN2
negative regulation of lipid localization (GO:1905953)	2020-01-09	0.313017	1	0	0	2.71998	3.15925	NFKBIA
regulation of cell communication by electrical coupling involved in cardiac conduction (GO:1901844)	2020-01-09	0.313017	1	0	0	2.71998	3.15925	PDE4D
endosome to melanosome transport (GO:0035646)	2020-01-09	0.313017	1	0	0	2.71998	3.15925	AP1G1
muscle cell fate commitment (GO:0042693)	2020-01-09	0.313017	1	0	0	2.71998	3.15925	MEF2C
negative regulation of transcription by competitive promoter binding (GO:0010944)	2020-01-09	0.313017	1	0	0	2.71998	3.15925	SMAD7
axonal transport of mitochondrion (GO:0019896)	2020-01-09	0.313017	1	0	0	2.71998	3.15925	HIF1A
detection of mechanical stimulus involved in sensory perception (GO:0050974)	2020-01-09	0.313017	1	0	0	2.71998	3.15925	MKKS
mitochondrial fragmentation involved in apoptotic process (GO:0043653)	2020-01-09	0.313017	1	0	0	2.71998	3.15925	VPS35
regulation of nephron tubule epithelial cell differentiation (GO:0072182)	2020-01-09	0.313017	1	0	0	2.71998	3.15925	CTNNB1
establishment of epithelial cell apical/basal polarity (GO:0045198)	2020-01-09	0.313017	1	0	0	2.71998	3.15925	OPHN1
Golgi inheritance (GO:0048313)	2020-01-09	0.313017	1	0	0	2.71998	3.15925	PLK3
vitamin transmembrane transport (GO:0035461)	2020-01-09	0.313017	1	0	0	2.71998	3.15925	SLC19A2
phagocytosis (GO:0006909)	7/135	0.314362	1	0	0	1.26932	1.46887	IGHG2;IGKC;IGHV3-23;IGLC1;CD14;CORO1A;IGHA2
cellular response to acid chemical (GO:0071229)	1991-05-01	0.314804	1	0	0	1.34504	1.55461	EGR1;PID1;SESN2;ADNP2;VEGFA
protein-DNA complex assembly (GO:0065004)	1991-05-01	0.314804	1	0	0	1.34504	1.55461	PARP1;HIST1H2BJ;RPA2;HIST2H2BE;ASF1A
positive regulation of kinase activity (GO:0033674)	6/113	0.315373	1	0	0	1.29981	1.49998	CSF1R;CDKN1A;FLT1;SNX9;IQGAP1;EREG
ER to Golgi vesicle-mediated transport (GO:0006888)	9/180	0.31565	1	0	0	1.22399	1.41141	COPB2;DYNC1I2;PGAP1;TICAM2;TRAPPC12;WHAMM;DYNLL1;AREG;CTSC
Golgi vesicle transport (GO:0048193)	13/271	0.316105	1	0	0	1.17431	1.35243	DYNC1I2;COPB2;PGAP1;TICAM2;TRAPPC10;GOLPH3L;DYNLL1;AREG;RINT1;RACGAP1;TRAPPC12;WHAMM;CTSC
regulation of MAPK cascade (GO:0043408)	10/203	0.317845	1	0	0	1.2059	1.38219	CSF1R;FLT1;TRIM5;FCRL3;IL1B;NBR1;OSM;CD27;PTPN6;TRIB1
cellular response to alcohol (GO:0097306)	2020-02-28	0.318056	1	0	0	1.74856	2.00302	PTGER2;CTNNB1
negative regulation of homeostatic process (GO:0032845)	2020-02-28	0.318056	1	0	0	1.74856	2.00302	ZFP36;TNFAIP3
chondrocyte differentiation (GO:0002062)	2020-02-28	0.318056	1	0	0	1.74856	2.00302	MEF2C;EIF2AK3
positive regulation of protein tyrosine kinase activity (GO:0061098)	2020-02-28	0.318056	1	0	0	1.74856	2.00302	CSF1R;EREG
organelle fission (GO:0048285)	2020-02-28	0.318056	1	0	0	1.74856	2.00302	MX2;MX1
negative regulation of JNK cascade (GO:0046329)	2020-02-28	0.318056	1	0	0	1.74856	2.00302	PER1;DUSP10
regulation of defense response to virus by virus (GO:0050690)	2020-02-28	0.318056	1	0	0	1.74856	2.00302	HCK;AP1G1
nucleotide-binding oligomerization domain containing signaling pathway (GO:0070423)	2020-02-28	0.318056	1	0	0	1.74856	2.00302	RIPK2;TNFAIP3
ubiquitin-dependent protein catabolic process (GO:0006511)	16/341	0.320521	1	0	0	1.14861	1.3069	RANBP2;RNF20;DTX3L;UBXN2A;SMURF1;RNF14;TNFAIP3;KLHL24;RGPD4;ARNTL;PSMB9;PSMA5;RNF125;DDIT3;CTNNB1;TP53
positive regulation of endothelial cell migration (GO:0010595)	1970-04-01	0.320557	1	0	0	1.39885	1.59146	ZC3H12A;THBS1;HIF1A;VEGFA
vascular endothelial growth factor receptor signaling pathway (GO:0048010)	1970-04-01	0.320557	1	0	0	1.39885	1.59146	CYFIP1;FLT1;PGF;VEGFA
protein heterooligomerization (GO:0051291)	1949-03-01	0.323726	1	0	0	1.49876	1.69039	HBB;HBA1;IKZF5
response to insulin (GO:0032868)	1971-04-01	0.329893	1	0	0	1.37914	1.52945	RAB10;PARP1;SYAP1;IRS2
cellular transition metal ion homeostasis (GO:0046916)	1993-05-01	0.331006	1	0	0	1.31612	1.45513	ATP6V1A;ALAS2;TFRC;MYC;CYBRD1
cellular response to cadmium ion (GO:0071276)	2020-02-29	0.33322	1	0	0	1.68826	1.85532	JUN;FOS
nucleotide-excision repair, preincision complex assembly (GO:0006294)	2020-02-29	0.33322	1	0	0	1.68826	1.85532	PARP1;RPA2
lung development (GO:0030324)	2020-02-29	0.33322	1	0	0	1.68826	1.85532	CEBPA;VEGFA
protein alkylation (GO:0008213)	2020-02-29	0.33322	1	0	0	1.68826	1.85532	PCMT1;GSPT1
positive regulation of histone modification (GO:0031058)	2020-02-29	0.33322	1	0	0	1.68826	1.85532	IL1B;TP53
regulation of chromosome segregation (GO:0051983)	2020-02-29	0.33322	1	0	0	1.68826	1.85532	RACGAP1;MAD1L1
coenzyme biosynthetic process (GO:0009108)	2020-02-29	0.33322	1	0	0	1.68826	1.85532	MAT2B;PTS
B cell proliferation (GO:0042100)	2020-02-29	0.33322	1	0	0	1.68826	1.85532	MEF2C;GAPT
nuclear-transcribed mRNA poly(A) tail shortening (GO:0000289)	2020-02-29	0.33322	1	0	0	1.68826	1.85532	ZFP36;SAMD4B
positive regulation of epidermal growth factor receptor signaling pathway (GO:0045742)	2020-02-29	0.33322	1	0	0	1.68826	1.85532	PLAUR;EREG
respiratory system development (GO:0060541)	2020-02-29	0.33322	1	0	0	1.68826	1.85532	CEBPA;VEGFA
endosomal transport (GO:0016197)	11/229	0.334616	1	0	0	1.17589	1.28733	EEA1;SPAG9;RAB10;ZFYVE16;SNAPIN;DTX3L;RAB12;M6PR;VPS35;SNX9;GPRASP1
regulation of bone mineralization (GO:0030500)	1950-03-01	0.335029	1	0	0	1.46879	1.60618	MEF2C;NBR1;CCL3
regulation of cellular protein metabolic process (GO:0032268)	1950-03-01	0.335029	1	0	0	1.46879	1.60618	NFKBIA;CYFIP1;VPS35
positive regulation of JUN kinase activity (GO:0043507)	1950-03-01	0.335029	1	0	0	1.46879	1.60618	MAP3K2;SPAG9;TNIK
wound healing (GO:0042060)	1950-03-01	0.335029	1	0	0	1.46879	1.60618	MYOF;HPSE;EREG
receptor internalization (GO:0031623)	1950-03-01	0.335029	1	0	0	1.46879	1.60618	CXCL8;TFRC;ADM
positive regulation of peptidyl-tyrosine phosphorylation (GO:0050731)	6/116	0.337135	1	0	0	1.2662	1.3767	CSF1R;IFNG;RIPK2;OSM;TP53;VEGFA
vesicle fusion (GO:0006906)	1994-05-01	0.339137	1	0	0	1.30212	1.40805	EEA1;SAMD9L;SAMD9;STX7;SYTL3
regulation of primary metabolic process (GO:0080090)	7/139	0.340842	1	0	0	1.2328	1.3269	PSMA5;ACSL1;G0S2;IRS2;NR1D2;ACADM;PSMB9
positive regulation of epidermal growth factor-activated receptor activity (GO:0045741)	2020-01-10	0.341093	1	0	0	2.44798	2.63305	EREG
negative regulation of viral-induced cytoplasmic pattern recognition receptor signaling pathway (GO:0039532)	2020-01-10	0.341093	1	0	0	2.44798	2.63305	RNF125
glomerular filtration (GO:0003094)	2020-01-10	0.341093	1	0	0	2.44798	2.63305	IGHA2
regulation of phospholipase C activity (GO:1900274)	2020-01-10	0.341093	1	0	0	2.44798	2.63305	FLT1
protein deglycosylation (GO:0006517)	2020-01-10	0.341093	1	0	0	2.44798	2.63305	MGEA5
peptidyl-serine dephosphorylation (GO:0070262)	2020-01-10	0.341093	1	0	0	2.44798	2.63305	PPP2CB
ganglion development (GO:0061548)	2020-01-10	0.341093	1	0	0	2.44798	2.63305	CTNNB1
endothelium development (GO:0003158)	2020-01-10	0.341093	1	0	0	2.44798	2.63305	JAG1
cellular response to thyroid hormone stimulus (GO:0097067)	2020-01-10	0.341093	1	0	0	2.44798	2.63305	LMO2
positive regulation of calcium ion import (GO:0090280)	2020-01-10	0.341093	1	0	0	2.44798	2.63305	CCL3
amino sugar metabolic process (GO:0006040)	2020-01-10	0.341093	1	0	0	2.44798	2.63305	ST6GAL1
positive regulation of steroid metabolic process (GO:0045940)	2020-01-10	0.341093	1	0	0	2.44798	2.63305	STARD4
mitotic spindle midzone assembly (GO:0051256)	2020-01-10	0.341093	1	0	0	2.44798	2.63305	RACGAP1
macrophage chemotaxis (GO:0048246)	2020-01-10	0.341093	1	0	0	2.44798	2.63305	CCL3
positive regulation of transcription from RNA polymerase III promoter (GO:0045945)	2020-01-10	0.341093	1	0	0	2.44798	2.63305	CEBPA
regulation of attachment of spindle microtubules to kinetochore (GO:0051988)	2020-01-10	0.341093	1	0	0	2.44798	2.63305	RACGAP1
protein K11-linked deubiquitination (GO:0035871)	2020-01-10	0.341093	1	0	0	2.44798	2.63305	TNFAIP3
oxalate transport (GO:0019532)	2020-01-10	0.341093	1	0	0	2.44798	2.63305	SLC26A6
mitotic nuclear envelope reassembly (GO:0007084)	2020-01-10	0.341093	1	0	0	2.44798	2.63305	BANF1
contractile actin filament bundle assembly (GO:0030038)	2020-01-10	0.341093	1	0	0	2.44798	2.63305	PHACTR1
response to laminar fluid shear stress (GO:0034616)	2020-01-10	0.341093	1	0	0	2.44798	2.63305	SMAD7
regulation of respiratory burst (GO:0060263)	2020-01-10	0.341093	1	0	0	2.44798	2.63305	IGHA2
hair cell differentiation (GO:0035315)	2020-01-10	0.341093	1	0	0	2.44798	2.63305	CTNNB1
regulation of single stranded viral RNA replication via double stranded DNA intermediate (GO:0045091)	2020-01-10	0.341093	1	0	0	2.44798	2.63305	CXCL8
cell-cell junction maintenance (GO:0045217)	2020-01-10	0.341093	1	0	0	2.44798	2.63305	CSF1R
positive regulation of cardiac muscle cell differentiation (GO:2000727)	2020-01-10	0.341093	1	0	0	2.44798	2.63305	MEF2C
cell differentiation involved in metanephros development (GO:0072202)	2020-01-10	0.341093	1	0	0	2.44798	2.63305	STAT1
negative regulation of gene silencing by miRNA (GO:0060965)	2020-01-10	0.341093	1	0	0	2.44798	2.63305	ZC3H12A
regulation of urine volume (GO:0035809)	2020-01-10	0.341093	1	0	0	2.44798	2.63305	ADM
positive regulation of natural killer cell activation (GO:0032816)	2020-01-10	0.341093	1	0	0	2.44798	2.63305	AP1G1
glycoprotein catabolic process (GO:0006516)	2020-01-10	0.341093	1	0	0	2.44798	2.63305	MGEA5
positive regulation of T cell apoptotic process (GO:0070234)	2020-01-10	0.341093	1	0	0	2.44798	2.63305	TP53
negative regulation of B cell proliferation (GO:0030889)	2020-01-10	0.341093	1	0	0	2.44798	2.63305	MNDA
negative regulation of autophagosome assembly (GO:1902902)	2020-01-10	0.341093	1	0	0	2.44798	2.63305	LRRK2
negative regulation of cell activation (GO:0050866)	2020-01-10	0.341093	1	0	0	2.44798	2.63305	THBD
macrophage migration (GO:1905517)	2020-01-10	0.341093	1	0	0	2.44798	2.63305	CCL3
regulation of histone phosphorylation (GO:0033127)	2020-01-10	0.341093	1	0	0	2.44798	2.63305	IL1B
Rap protein signal transduction (GO:0032486)	2020-01-10	0.341093	1	0	0	2.44798	2.63305	PLK2
regulation of establishment of protein localization to telomere (GO:0070203)	2020-01-10	0.341093	1	0	0	2.44798	2.63305	CCT5
regulation of fatty acid beta-oxidation (GO:0031998)	2020-01-10	0.341093	1	0	0	2.44798	2.63305	IRS2
insulin-like growth factor receptor signaling pathway (GO:0048009)	2020-01-10	0.341093	1	0	0	2.44798	2.63305	EIF2AK3
DNA replication-dependent nucleosome assembly (GO:0006335)	2020-01-10	0.341093	1	0	0	2.44798	2.63305	ASF1A
protein-cofactor linkage (GO:0018065)	2020-01-10	0.341093	1	0	0	2.44798	2.63305	POP5
ectoderm development (GO:0007398)	2020-01-10	0.341093	1	0	0	2.44798	2.63305	SMURF1
protein deneddylation (GO:0000338)	2020-01-10	0.341093	1	0	0	2.44798	2.63305	COPS5
regulation of DNA damage checkpoint (GO:2000001)	2020-01-10	0.341093	1	0	0	2.44798	2.63305	RPA2
negative regulation of protein maturation (GO:1903318)	2020-01-10	0.341093	1	0	0	2.44798	2.63305	LRRK2
positive regulation of smooth muscle cell migration (GO:0014911)	2020-01-10	0.341093	1	0	0	2.44798	2.63305	DOCK4
protein localization to mitochondrion (GO:0070585)	2020-01-10	0.341093	1	0	0	2.44798	2.63305	LRRK2
regulation of podosome assembly (GO:0071801)	2020-01-10	0.341093	1	0	0	2.44798	2.63305	HCK
negative regulation of stem cell differentiation (GO:2000737)	2020-01-10	0.341093	1	0	0	2.44798	2.63305	JAG1
ganglioside biosynthetic process (GO:0001574)	2020-01-10	0.341093	1	0	0	2.44798	2.63305	ST8SIA4
negative regulation of embryonic development (GO:0045992)	2020-01-10	0.341093	1	0	0	2.44798	2.63305	CTNNB1
regulation of mitochondrial depolarization (GO:0051900)	2020-01-10	0.341093	1	0	0	2.44798	2.63305	LRRK2
stress fiber assembly (GO:0043149)	2020-01-10	0.341093	1	0	0	2.44798	2.63305	PHACTR1
negative regulation of pathway-restricted SMAD protein phosphorylation (GO:0060394)	2020-01-10	0.341093	1	0	0	2.44798	2.63305	SMAD7
positive regulation of lipid localization (GO:1905954)	2020-01-10	0.341093	1	0	0	2.44798	2.63305	ZC3H12A
cellular response to leucine starvation (GO:1990253)	2020-01-10	0.341093	1	0	0	2.44798	2.63305	SESN2
DNA replication-dependent nucleosome organization (GO:0034723)	2020-01-10	0.341093	1	0	0	2.44798	2.63305	ASF1A
poly-N-acetyllactosamine metabolic process (GO:0030309)	2020-01-10	0.341093	1	0	0	2.44798	2.63305	B3GNT5
regulation of immunoglobulin production (GO:0002637)	2020-01-10	0.341093	1	0	0	2.44798	2.63305	FCRL3
T cell homeostasis (GO:0043029)	2020-01-10	0.341093	1	0	0	2.44798	2.63305	PMAIP1
Wnt signaling pathway involved in midbrain dopaminergic neuron differentiation (GO:1904953)	2020-01-10	0.341093	1	0	0	2.44798	2.63305	CTNNB1
negative regulation of endoplasmic reticulum unfolded protein response (GO:1900102)	2020-01-10	0.341093	1	0	0	2.44798	2.63305	PPP1R15A
endothelial tube morphogenesis (GO:0061154)	2020-01-10	0.341093	1	0	0	2.44798	2.63305	CTNNB1
medium-chain fatty acid metabolic process (GO:0051791)	2020-01-10	0.341093	1	0	0	2.44798	2.63305	ACADM
regulation of lysosomal lumen pH (GO:0035751)	2020-01-10	0.341093	1	0	0	2.44798	2.63305	LRRK2
telomeric loop disassembly (GO:0090657)	2020-01-10	0.341093	1	0	0	2.44798	2.63305	POT1
regulation of plasminogen activation (GO:0010755)	2020-01-10	0.341093	1	0	0	2.44798	2.63305	THBS1
positive regulation of nuclease activity (GO:0032075)	2020-01-10	0.341093	1	0	0	2.44798	2.63305	HSPA1A
pulmonary valve development (GO:0003177)	2020-01-10	0.341093	1	0	0	2.44798	2.63305	JAG1
smooth muscle cell differentiation (GO:0051145)	2020-01-10	0.341093	1	0	0	2.44798	2.63305	MEF2C
intracellular cholesterol transport (GO:0032367)	2020-01-10	0.341093	1	0	0	2.44798	2.63305	STARD4
negative regulation of glucose transport (GO:0010829)	2020-01-10	0.341093	1	0	0	2.44798	2.63305	IL1B
regulation of T cell chemotaxis (GO:0010819)	2020-01-10	0.341093	1	0	0	2.44798	2.63305	CCR2
intracellular protein transport (GO:0006886)	16/347	0.345514	1	0	0	1.12875	1.19955	RANBP2;COPB2;TICAM2;NXT1;SMURF1;STX7;TBC1D9;RGPD4;RAB10;TBCK;ZFYVE16;IFNG;RAB12;ARFIP1;VPS35;SNX9
regulation of telomere maintenance via telomerase (GO:0032210)	1951-03-01	0.346322	1	0	0	1.43999	1.52694	NEK7;POT1;CCT5
telomere maintenance (GO:0000723)	1951-03-01	0.346322	1	0	0	1.43999	1.52694	PARP1;POT1;RPA2
positive regulation of protein localization to membrane (GO:1905477)	1995-05-01	0.347283	1	0	0	1.28841	1.36264	IFNG;YWHAB;PMAIP1;DYNLL1;TP53
negative regulation of secretion by cell (GO:1903531)	1930-02-01	0.348285	1	0	0	1.63199	1.72131	RSAD2;OSM
negative regulation of DNA biosynthetic process (GO:2000279)	1930-02-01	0.348285	1	0	0	1.63199	1.72131	POT1;TP53
activation of JUN kinase activity (GO:0007257)	1930-02-01	0.348285	1	0	0	1.63199	1.72131	SPAG9;MAP3K2
fatty-acyl-CoA biosynthetic process (GO:0046949)	1930-02-01	0.348285	1	0	0	1.63199	1.72131	ACSL1;SCD5
ATP-dependent chromatin remodeling (GO:0043044)	1930-02-01	0.348285	1	0	0	1.63199	1.72131	HDAC1;ACTL6A
B cell activation (GO:0042113)	1973-04-01	0.348603	1	0	0	1.34136	1.41355	MEF2C;MSH2;GPR183;BLNK
regulation of protein kinase B signaling (GO:0051896)	8/163	0.34923	1	0	0	1.20146	1.26397	DDIT3;CCL3;IRS2;RICTOR;HPSE;THBS1;EREG;HBEGF
DNA-templated transcription, initiation (GO:0006352)	9/186	0.350061	1	0	0	1.18451	1.24332	NR4A2;CDKN1A;NR4A3;TAF15;RORA;NR1D2;TAF9B;TAF4;MED26
plasma membrane bounded cell projection organization (GO:0120036)	6/118	0.351736	1	0	0	1.24474	1.30059	RB1;CYFIP1;CSF1R;SNAPIN;OPHN1;FAM161B
modification-dependent protein catabolic process (GO:0019941)	7/141	0.354189	1	0	0	1.21531	1.2614	RANBP2;RNF20;RNF125;DTX3L;SMURF1;RGPD4;PCYOX1
B cell differentiation (GO:0030183)	1952-03-01	0.357597	1	0	0	1.4123	1.45233	MSH2;BLNK;FNIP1
mitotic spindle organization (GO:0007052)	1974-04-01	0.357966	1	0	0	1.32323	1.35938	PRC1;PLK2;SBDS;NLRC4
mRNA 3'-end processing (GO:0031124)	1974-04-01	0.357966	1	0	0	1.32323	1.35938	CPSF2;SRSF4;U2AF1;SRSF11
cellular protein localization (GO:0034613)	15/327	0.35982	1	0	0	1.12293	1.1478	COPB2;TICAM2;SMURF1;LRRK2;STX7;TBC1D9;SMAD7;RAB10;TBCK;ZFYVE16;RAB12;CTNNB1;ARFIP1;VPS35;SNX9
regulation of GTPase activity (GO:0043087)	9/188	0.361654	1	0	0	1.17191	1.19191	CCL3L1;RACGAP1;RGS1;CCL20;LRRK2;CCL3;SNX9;ARHGEF7;NDEL1
regulation of dendritic spine development (GO:0060998)	1931-02-01	0.363233	1	0	0	1.57934	1.59942	MEF2C;LRRK2
negative regulation of cell-cell adhesion (GO:0022408)	1931-02-01	0.363233	1	0	0	1.57934	1.59942	JAG1;RGCC
regulation of ubiquitin-protein transferase activity (GO:0051438)	1931-02-01	0.363233	1	0	0	1.57934	1.59942	DTX3L;SMAD7
regulation of glucose import (GO:0046324)	1931-02-01	0.363233	1	0	0	1.57934	1.59942	IRS2;CREBL2
positive regulation of protein dephosphorylation (GO:0035307)	1931-02-01	0.363233	1	0	0	1.57934	1.59942	PPP1R15A;PPP1R16B
renal water homeostasis (GO:0003091)	1931-02-01	0.363233	1	0	0	1.57934	1.59942	PRKAR1A;PRKACB
regulation of protein export from nucleus (GO:0046825)	1931-02-01	0.363233	1	0	0	1.57934	1.59942	IL1B;TP53
anterograde axonal transport (GO:0008089)	1931-02-01	0.363233	1	0	0	1.57934	1.59942	AP3M2;SNAPIN
negative regulation of extrinsic apoptotic signaling pathway via death domain receptors (GO:1902042)	1931-02-01	0.363233	1	0	0	1.57934	1.59942	TNFSF10;TNFAIP3
positive regulation of viral genome replication (GO:0045070)	1931-02-01	0.363233	1	0	0	1.57934	1.59942	IFIT1;PPID
response to cadmium ion (GO:0046686)	1931-02-01	0.363233	1	0	0	1.57934	1.59942	JUN;FOS
lysosome organization (GO:0007040)	1931-02-01	0.363233	1	0	0	1.57934	1.59942	LRRK2;CORO1A
regulation of cytokine secretion (GO:0050707)	1931-02-01	0.363233	1	0	0	1.57934	1.59942	IL1A;RGCC
positive regulation of bone mineralization (GO:0030501)	1931-02-01	0.363233	1	0	0	1.57934	1.59942	MEF2C;LTF
vesicle-mediated transport to the plasma membrane (GO:0098876)	1931-02-01	0.363233	1	0	0	1.57934	1.59942	RAB10;VPS35
cellular response to organonitrogen compound (GO:0071417)	1997-05-01	0.363605	1	0	0	1.26185	1.27659	EGR1;MEF2C;SESN2;CTNNB1;SLC26A6
mitochondrial respiratory chain complex assembly (GO:0033108)	1997-05-01	0.363605	1	0	0	1.26185	1.27659	COA3;NDUFA8;TIMMDC1;NDUFB3;NDUFAF1
positive regulation of posttranscriptional gene silencing (GO:0060148)	2020-01-11	0.368023	1	0	0	2.22544	2.22457	ZFP36
isotype switching (GO:0045190)	2020-01-11	0.368023	1	0	0	2.22544	2.22457	MSH2
sulfate transmembrane transport (GO:1902358)	2020-01-11	0.368023	1	0	0	2.22544	2.22457	SLC26A6
negative regulation of morphogenesis of an epithelium (GO:1905331)	2020-01-11	0.368023	1	0	0	2.22544	2.22457	STAT1
negative regulation of defense response to virus (GO:0050687)	2020-01-11	0.368023	1	0	0	2.22544	2.22457	IFIT1
interleukin-27-mediated signaling pathway (GO:0070106)	2020-01-11	0.368023	1	0	0	2.22544	2.22457	STAT1
replicative senescence (GO:0090399)	2020-01-11	0.368023	1	0	0	2.22544	2.22457	TP53
negative regulation of leukocyte activation (GO:0002695)	2020-01-11	0.368023	1	0	0	2.22544	2.22457	ZC3H12A
regulation of myeloid leukocyte mediated immunity (GO:0002886)	2020-01-11	0.368023	1	0	0	2.22544	2.22457	FES
nitric oxide biosynthetic process (GO:0006809)	2020-01-11	0.368023	1	0	0	2.22544	2.22457	CYP1B1
regulation of histone deacetylation (GO:0031063)	2020-01-11	0.368023	1	0	0	2.22544	2.22457	TP53
positive regulation of protein localization to chromosome, telomeric region (GO:1904816)	2020-01-11	0.368023	1	0	0	2.22544	2.22457	CCT5
cellular response to prostaglandin stimulus (GO:0071379)	2020-01-11	0.368023	1	0	0	2.22544	2.22457	PTGER2
regulation of feeding behavior (GO:0060259)	2020-01-11	0.368023	1	0	0	2.22544	2.22457	NR4A3
regulation of lipid kinase activity (GO:0043550)	2020-01-11	0.368023	1	0	0	2.22544	2.22457	RB1
carnitine metabolic process (GO:0009437)	2020-01-11	0.368023	1	0	0	2.22544	2.22457	ACADM
regulation of lamellipodium morphogenesis (GO:2000392)	2020-01-11	0.368023	1	0	0	2.22544	2.22457	ARHGEF7
positive regulation of extracellular matrix organization (GO:1903055)	2020-01-11	0.368023	1	0	0	2.22544	2.22457	RGCC
negative regulation of nuclear division (GO:0051784)	2020-01-11	0.368023	1	0	0	2.22544	2.22457	NME6
regulation of hydrogen peroxide-induced cell death (GO:1903205)	2020-01-11	0.368023	1	0	0	2.22544	2.22457	LRRK2
negative regulation of leukocyte cell-cell adhesion (GO:1903038)	2020-01-11	0.368023	1	0	0	2.22544	2.22457	TNFAIP8L2
negative regulation of JUN kinase activity (GO:0043508)	2020-01-11	0.368023	1	0	0	2.22544	2.22457	DUSP10
negative regulation of bone mineralization (GO:0030502)	2020-01-11	0.368023	1	0	0	2.22544	2.22457	CCL3
positive regulation of leukocyte degranulation (GO:0043302)	2020-01-11	0.368023	1	0	0	2.22544	2.22457	AP1G1
positive regulation of nuclear-transcribed mRNA poly(A) tail shortening (GO:0060213)	2020-01-11	0.368023	1	0	0	2.22544	2.22457	ZFP36
cellular response to sterol (GO:0036315)	2020-01-11	0.368023	1	0	0	2.22544	2.22457	RORA
intrinsic apoptotic signaling pathway in response to oxidative stress (GO:0008631)	2020-01-11	0.368023	1	0	0	2.22544	2.22457	CYP1B1
modulation by host of viral process (GO:0044788)	2020-01-11	0.368023	1	0	0	2.22544	2.22457	LTF
positive regulation of tumor necrosis factor secretion (GO:1904469)	2020-01-11	0.368023	1	0	0	2.22544	2.22457	DDX58
brain morphogenesis (GO:0048854)	2020-01-11	0.368023	1	0	0	2.22544	2.22457	MKKS
activation of cysteine-type endopeptidase activity involved in apoptotic signaling pathway (GO:0097296)	2020-01-11	0.368023	1	0	0	2.22544	2.22457	TNFSF10
myeloid cell activation involved in immune response (GO:0002275)	2020-01-11	0.368023	1	0	0	2.22544	2.22457	PYCARD
attachment of mitotic spindle microtubules to kinetochore (GO:0051315)	2020-01-11	0.368023	1	0	0	2.22544	2.22457	MAD1L1
regulation of protein kinase C signaling (GO:0090036)	2020-01-11	0.368023	1	0	0	2.22544	2.22457	VEGFA
purine nucleobase metabolic process (GO:0006144)	2020-01-11	0.368023	1	0	0	2.22544	2.22457	DPYD
rRNA base methylation (GO:0070475)	2020-01-11	0.368023	1	0	0	2.22544	2.22457	EMG1
mitochondrion distribution (GO:0048311)	2020-01-11	0.368023	1	0	0	2.22544	2.22457	LRRK2
negative regulation of peptide secretion (GO:0002792)	2020-01-11	0.368023	1	0	0	2.22544	2.22457	RSAD2
renal filtration (GO:0097205)	2020-01-11	0.368023	1	0	0	2.22544	2.22457	IGHA2
regulation of ceramide biosynthetic process (GO:2000303)	2020-01-11	0.368023	1	0	0	2.22544	2.22457	ORMDL2
negative regulation of histone acetylation (GO:0035067)	2020-01-11	0.368023	1	0	0	2.22544	2.22457	ZNF451
transcytosis (GO:0045056)	2020-01-11	0.368023	1	0	0	2.22544	2.22457	VPS35
regulation of nuclear-transcribed mRNA poly(A) tail shortening (GO:0060211)	2020-01-11	0.368023	1	0	0	2.22544	2.22457	ZFP36
negative regulation of cell division (GO:0051782)	2020-01-11	0.368023	1	0	0	2.22544	2.22457	MYC
histone mRNA catabolic process (GO:0071044)	2020-01-11	0.368023	1	0	0	2.22544	2.22457	PAPD4
regulation of RNA polymerase II transcriptional preinitiation complex assembly (GO:0045898)	2020-01-11	0.368023	1	0	0	2.22544	2.22457	TP53
progesterone metabolic process (GO:0042448)	2020-01-11	0.368023	1	0	0	2.22544	2.22457	ADM
cellular response to interferon-beta (GO:0035458)	2020-01-11	0.368023	1	0	0	2.22544	2.22457	STAT1
regulation of cholesterol esterification (GO:0010872)	2020-01-11	0.368023	1	0	0	2.22544	2.22457	STARD4
positive regulation of heterotypic cell-cell adhesion (GO:0034116)	2020-01-11	0.368023	1	0	0	2.22544	2.22457	IL1B
phosphate ion homeostasis (GO:0055062)	2020-01-11	0.368023	1	0	0	2.22544	2.22457	GPCPD1
camera-type eye morphogenesis (GO:0048593)	2020-01-11	0.368023	1	0	0	2.22544	2.22457	VEGFA
negative regulation of intrinsic apoptotic signaling pathway in response to DNA damage by p53 class mediator (GO:1902166)	2020-01-11	0.368023	1	0	0	2.22544	2.22457	TAF9B
metanephric mesenchyme development (GO:0072075)	2020-01-11	0.368023	1	0	0	2.22544	2.22457	STAT1
photoreceptor cell development (GO:0042461)	2020-01-11	0.368023	1	0	0	2.22544	2.22457	VEGFA
regulation of synaptic vesicle cycle (GO:0098693)	2020-01-11	0.368023	1	0	0	2.22544	2.22457	LRRK2
modulation by host of viral genome replication (GO:0044827)	2020-01-11	0.368023	1	0	0	2.22544	2.22457	ZC3H12A
angiotensin maturation (GO:0002003)	2020-01-11	0.368023	1	0	0	2.22544	2.22457	CPA3
negative regulation of chemotaxis (GO:0050922)	2020-01-11	0.368023	1	0	0	2.22544	2.22457	THBS1
establishment of synaptic vesicle localization (GO:0097480)	2020-01-11	0.368023	1	0	0	2.22544	2.22457	SNAPIN
cellular response to increased oxygen levels (GO:0036295)	2020-01-11	0.368023	1	0	0	2.22544	2.22457	ATP6V1A
retinal metabolic process (GO:0042574)	2020-01-11	0.368023	1	0	0	2.22544	2.22457	CYP1B1
inhibition of cysteine-type endopeptidase activity involved in apoptotic process (GO:1990001)	2020-01-11	0.368023	1	0	0	2.22544	2.22457	NLRC4
cyclooxygenase pathway (GO:0019371)	2020-01-11	0.368023	1	0	0	2.22544	2.22457	PTGS2
methylation-dependent chromatin silencing (GO:0006346)	2020-01-11	0.368023	1	0	0	2.22544	2.22457	HDAC1
response to thyroid hormone (GO:0097066)	2020-01-11	0.368023	1	0	0	2.22544	2.22457	LMO2
negative regulation of translation, ncRNA-mediated (GO:0040033)	2020-01-11	0.368023	1	0	0	2.22544	2.22457	ZFP36
regulation of cardiac muscle cell differentiation (GO:2000725)	2020-01-11	0.368023	1	0	0	2.22544	2.22457	MEF2C
miRNA mediated inhibition of translation (GO:0035278)	2020-01-11	0.368023	1	0	0	2.22544	2.22457	ZFP36
regulation of symbiosis, encompassing mutualism through parasitism (GO:0043903)	2020-01-11	0.368023	1	0	0	2.22544	2.22457	CXCL8
interleukin-35-mediated signaling pathway (GO:0070757)	2020-01-11	0.368023	1	0	0	2.22544	2.22457	STAT1
regulation of chromatin silencing (GO:0031935)	2020-01-11	0.368023	1	0	0	2.22544	2.22457	ASF1A
positive regulation of T-helper cell differentiation (GO:0045624)	2020-01-11	0.368023	1	0	0	2.22544	2.22457	NLRP3
UDP-N-acetylglucosamine biosynthetic process (GO:0006048)	2020-01-11	0.368023	1	0	0	2.22544	2.22457	NAGK
positive regulation of protein import into nucleus (GO:0042307)	1953-03-01	0.368844	1	0	0	1.38565	1.38202	IFNG;DDX58;ZC3H12A
positive regulation of tyrosine phosphorylation of STAT protein (GO:0042531)	1953-03-01	0.368844	1	0	0	1.38565	1.38202	CSF1R;IFNG;OSM
antigen processing and presentation of peptide antigen via MHC class II (GO:0002495)	1998-05-01	0.371773	1	0	0	1.24897	1.23582	MARCH1;DYNC1I2;RACGAP1;AP1G1;DYNLL1
response to UV (GO:0009411)	1998-05-01	0.371773	1	0	0	1.24897	1.23582	MSH2;PARP1;PAPD7;MYC;TP53
protein polyubiquitination (GO:0000209)	13/283	0.372445	1	0	0	1.12451	1.11065	RNF20;FBXW12;DTX3L;SMURF1;RNF14;TNFAIP3;PSMB9;PSMA5;MARCH1;RNF125;TRIM5;PELI1;LONRF1
regulation of cell differentiation (GO:0045595)	6/121	0.37372	1	0	0	1.21387	1.19475	JUN;FES;SIK1;NR1D2;SKIL;SMAD7
ceramide biosynthetic process (GO:0046513)	1932-02-01	0.378049	1	0	0	1.52999	1.48827	ST8SIA4;SPTSSA
mitochondrial transmembrane transport (GO:1990542)	1932-02-01	0.378049	1	0	0	1.52999	1.48827	UCP2;SLC25A36
regulation of cell-cell adhesion (GO:0022407)	1932-02-01	0.378049	1	0	0	1.52999	1.48827	JAG1;SMAD7
mismatch repair (GO:0006298)	1932-02-01	0.378049	1	0	0	1.52999	1.48827	MSH2;RPA2
regulation of transcription, DNA-templated (GO:0006355)	68/1598	0.378988	1	0	0	1.04169	1.01071	RB1;CDKN1A;RNF14;ZBTB21;JMJD1C;RORA;CHD2;CHD1;ZMYM2;MYC;ZNF528;NFKBIZ;TRIM22;MEF2C;DTX3L;ZNF160;ANXA4;ACTL6A;RHOH;FOS;ETV3;MED26;EREG;SFPQ;NIF3L1;IFNG;PRKAR1A;DDIT3;IL1B;IRF2;TP53;ATF3;CEBPA;CTBP2;HDAC1;CREM;CREBL2;HIF1A;ARNTL;TCEAL8;BTAF1;IFI16;NFIL3;TP53INP2;ZNF146;MAP3K2;RNF20;EGR1;JUN;TAF15;ZNF260;STAT1;ATP8B1;NR1D2;FLI1;NFKB2;VEGFA;FOSL2;PER1;TFCP2;BHLHE40;JMY;FOSB;CTNNB1;ZNF611;TAF4;NFKBID;…
cell morphogenesis involved in differentiation (GO:0000904)	1954-03-01	0.380055	1	0	0	1.35999	1.31571	RB1;MEF2C;OPHN1
positive regulation of GTPase activity (GO:0043547)	9/192	0.384957	1	0	0	1.14749	1.09542	TBCK;CCL3L1;RGS1;CCL20;CCL3;TBC1D9;SNX9;ARHGEF7;NDEL1
positive regulation of cytoskeleton organization (GO:0051495)	1977-04-01	0.386016	1	0	0	1.27168	1.21048	PYCARD;HCK;FES;RHOH
cellular response to transforming growth factor beta stimulus (GO:0071560)	5/100	0.388107	1	0	0	1.22399	1.15848	MEF2C;JUN;SMURF1;FOS;SMAD7
long-chain fatty acid metabolic process (GO:0001676)	1955-03-01	0.391222	1	0	0	1.33526	1.25312	ACSL1;CYP1B1;HSD17B4
Notch signaling pathway (GO:0007219)	1955-03-01	0.391222	1	0	0	1.33526	1.25312	JAG1;STAT1;MYC
activation of MAPKK activity (GO:0000186)	1933-02-01	0.392719	1	0	0	1.48362	1.38669	LRRK2;TNIK
positive regulation of cell-cell adhesion (GO:0022409)	1933-02-01	0.392719	1	0	0	1.48362	1.38669	IL1B;SMAD7
chemical synaptic transmission, postsynaptic (GO:0099565)	1933-02-01	0.392719	1	0	0	1.48362	1.38669	MEF2C;LRRK2
oligosaccharide biosynthetic process (GO:0009312)	1933-02-01	0.392719	1	0	0	1.48362	1.38669	GALNT7;B4GALT1
response to exogenous dsRNA (GO:0043330)	1933-02-01	0.392719	1	0	0	1.48362	1.38669	DDX58;IFIT1
intra-Golgi vesicle-mediated transport (GO:0006891)	1933-02-01	0.392719	1	0	0	1.48362	1.38669	COPB2;TRAPPC10
regulation of postsynaptic membrane potential (GO:0060078)	1933-02-01	0.392719	1	0	0	1.48362	1.38669	MEF2C;LRRK2
carboxylic acid metabolic process (GO:0019752)	1933-02-01	0.392719	1	0	0	1.48362	1.38669	ST6GAL1;SLC2A3
regulation of DNA recombination (GO:0000018)	1933-02-01	0.392719	1	0	0	1.48362	1.38669	MSH2;RPA2
positive regulation of locomotion (GO:0040017)	1933-02-01	0.392719	1	0	0	1.48362	1.38669	CSF1R;THBS1
regulation of intracellular protein transport (GO:0033157)	1933-02-01	0.392719	1	0	0	1.48362	1.38669	PLK3;NDEL1
pulmonary valve morphogenesis (GO:0003184)	2020-01-12	0.393853	1	0	0	2.03998	1.90081	JAG1
regulation of systemic arterial blood pressure (GO:0003073)	2020-01-12	0.393853	1	0	0	2.03998	1.90081	ADM
regulation of double-strand break repair via nonhomologous end joining (GO:2001032)	2020-01-12	0.393853	1	0	0	2.03998	1.90081	DTX3L
cardiac right ventricle morphogenesis (GO:0003215)	2020-01-12	0.393853	1	0	0	2.03998	1.90081	JAG1
histone H3-K9 demethylation (GO:0033169)	2020-01-12	0.393853	1	0	0	2.03998	1.90081	JMJD1C
ribose phosphate metabolic process (GO:0019693)	2020-01-12	0.393853	1	0	0	2.03998	1.90081	PHACTR1
regulation of protein glycosylation (GO:0060049)	2020-01-12	0.393853	1	0	0	2.03998	1.90081	IFNG
establishment of apical/basal cell polarity (GO:0035089)	2020-01-12	0.393853	1	0	0	2.03998	1.90081	OPHN1
regulation of IRE1-mediated unfolded protein response (GO:1903894)	2020-01-12	0.393853	1	0	0	2.03998	1.90081	COPS5
retinol metabolic process (GO:0042572)	2020-01-12	0.393853	1	0	0	2.03998	1.90081	CYP1B1
positive regulation of establishment of protein localization (GO:1904951)	2020-01-12	0.393853	1	0	0	2.03998	1.90081	CCT5
negative regulation of metabolic process (GO:0009892)	2020-01-12	0.393853	1	0	0	2.03998	1.90081	IL1B
pentose-phosphate shunt (GO:0006098)	2020-01-12	0.393853	1	0	0	2.03998	1.90081	PHACTR1
vesicle budding from membrane (GO:0006900)	2020-01-12	0.393853	1	0	0	2.03998	1.90081	GOLPH3L
mitochondrial outer membrane permeabilization (GO:0097345)	2020-01-12	0.393853	1	0	0	2.03998	1.90081	PMAIP1
regulation of intrinsic apoptotic signaling pathway in response to DNA damage by p53 class mediator (GO:1902165)	2020-01-12	0.393853	1	0	0	2.03998	1.90081	TAF9B
cellular modified amino acid catabolic process (GO:0042219)	2020-01-12	0.393853	1	0	0	2.03998	1.90081	PCYOX1
amino sugar biosynthetic process (GO:0046349)	2020-01-12	0.393853	1	0	0	2.03998	1.90081	NAGK
regulation of cytokine biosynthetic process (GO:0042035)	2020-01-12	0.393853	1	0	0	2.03998	1.90081	EREG
cell differentiation in hindbrain (GO:0021533)	2020-01-12	0.393853	1	0	0	2.03998	1.90081	OPHN1
UDP-N-acetylglucosamine metabolic process (GO:0006047)	2020-01-12	0.393853	1	0	0	2.03998	1.90081	NAGK
entry of bacterium into host cell (GO:0035635)	2020-01-12	0.393853	1	0	0	2.03998	1.90081	CTNNB1
endochondral bone morphogenesis (GO:0060350)	2020-01-12	0.393853	1	0	0	2.03998	1.90081	MEF2C
positive regulation of T-helper 1 type immune response (GO:0002827)	2020-01-12	0.393853	1	0	0	2.03998	1.90081	CCR2
mitochondrion transport along microtubule (GO:0047497)	2020-01-12	0.393853	1	0	0	2.03998	1.90081	HIF1A
regulation of cholesterol homeostasis (GO:2000188)	2020-01-12	0.393853	1	0	0	2.03998	1.90081	RORA
regulation of bone remodeling (GO:0046850)	2020-01-12	0.393853	1	0	0	2.03998	1.90081	CSF1R
negative regulation of substrate adhesion-dependent cell spreading (GO:1900025)	2020-01-12	0.393853	1	0	0	2.03998	1.90081	GBP1
DNA ligation involved in DNA repair (GO:0051103)	2020-01-12	0.393853	1	0	0	2.03998	1.90081	PARP1
positive regulation of cardiocyte differentiation (GO:1905209)	2020-01-12	0.393853	1	0	0	2.03998	1.90081	MEF2C
regulation of cell communication by electrical coupling (GO:0010649)	2020-01-12	0.393853	1	0	0	2.03998	1.90081	PDE4D
positive regulation of branching involved in ureteric bud morphogenesis (GO:0090190)	2020-01-12	0.393853	1	0	0	2.03998	1.90081	VEGFA
cellular glucan metabolic process (GO:0006073)	2020-01-12	0.393853	1	0	0	2.03998	1.90081	GBE1
somatic hypermutation of immunoglobulin genes (GO:0016446)	2020-01-12	0.393853	1	0	0	2.03998	1.90081	MSH2
eye photoreceptor cell development (GO:0042462)	2020-01-12	0.393853	1	0	0	2.03998	1.90081	VEGFA
response to prostaglandin E (GO:0034695)	2020-01-12	0.393853	1	0	0	2.03998	1.90081	PTGER2
positive regulation of ruffle assembly (GO:1900029)	2020-01-12	0.393853	1	0	0	2.03998	1.90081	NDEL1
nitric oxide metabolic process (GO:0046209)	2020-01-12	0.393853	1	0	0	2.03998	1.90081	CYP1B1
regulation of establishment of endothelial barrier (GO:1903140)	2020-01-12	0.393853	1	0	0	2.03998	1.90081	IL1B
tRNA 5'-leader removal (GO:0001682)	2020-01-12	0.393853	1	0	0	2.03998	1.90081	POP5
cellular response to fluid shear stress (GO:0071498)	2020-01-12	0.393853	1	0	0	2.03998	1.90081	MEF2C
regulation of mononuclear cell migration (GO:0071675)	2020-01-12	0.393853	1	0	0	2.03998	1.90081	THBS1
negative regulation of vascular smooth muscle cell proliferation (GO:1904706)	2020-01-12	0.393853	1	0	0	2.03998	1.90081	MEF2C
regulation of protein import into nucleus, translocation (GO:0033158)	2020-01-12	0.393853	1	0	0	2.03998	1.90081	IFNG
regulation of sequestering of triglyceride (GO:0010889)	2020-01-12	0.393853	1	0	0	2.03998	1.90081	OSBPL11
collagen metabolic process (GO:0032963)	2020-01-12	0.393853	1	0	0	2.03998	1.90081	HIF1A
negative regulation of epithelial cell differentiation (GO:0030857)	2020-01-12	0.393853	1	0	0	2.03998	1.90081	IFNG
cardiac muscle fiber development (GO:0048739)	2020-01-12	0.393853	1	0	0	2.03998	1.90081	VEGFA
regulation of angiotensin levels in blood (GO:0002002)	2020-01-12	0.393853	1	0	0	2.03998	1.90081	CPA3
regulation of hormone secretion (GO:0046883)	2020-01-12	0.393853	1	0	0	2.03998	1.90081	OSM
negative regulation of RNA biosynthetic process (GO:1902679)	2020-01-12	0.393853	1	0	0	2.03998	1.90081	NIF3L1
positive regulation of mRNA metabolic process (GO:1903313)	2020-01-12	0.393853	1	0	0	2.03998	1.90081	ZC3H12A
negative regulation of fibroblast growth factor receptor signaling pathway (GO:0040037)	2020-01-12	0.393853	1	0	0	2.03998	1.90081	THBS1
negative regulation of androgen receptor signaling pathway (GO:0060766)	2020-01-12	0.393853	1	0	0	2.03998	1.90081	HDAC1
keratan sulfate catabolic process (GO:0042340)	2020-01-12	0.393853	1	0	0	2.03998	1.90081	GLB1
eye photoreceptor cell differentiation (GO:0001754)	2020-01-12	0.393853	1	0	0	2.03998	1.90081	VEGFA
regulation of protein kinase activity (GO:0045859)	7/147	0.394462	1	0	0	1.1657	1.08438	RB1;TSPYL2;CDKN1A;SNX9;IQGAP1;TRIB1;EREG
negative regulation of cell communication (GO:0010648)	1978-04-01	0.395337	1	0	0	1.25537	1.16501	CSF1R;FLT1;IL1B;OSM
regulation of cellular response to heat (GO:1900034)	1978-04-01	0.395337	1	0	0	1.25537	1.16501	RANBP2;RPA2;HSPA1B;HSPA1A
regulation of transcription from RNA polymerase II promoter in response to hypoxia (GO:0061418)	1978-04-01	0.395337	1	0	0	1.25537	1.16501	PSMA5;HIF1A;PSMB9;VEGFA
organic anion transport (GO:0015711)	6/124	0.395742	1	0	0	1.18451	1.09803	SLC22A3;SLC35A1;HBB;PCTP;HBA1;SLC26A6
regulation of secretion by cell (GO:1903530)	1956-03-01	0.402338	1	0	0	1.31142	1.194	RAB10;MEF2C;ARFIP1
cellular defense response (GO:0006968)	1956-03-01	0.402338	1	0	0	1.31142	1.194	CX3CR1;PRF1;MNDA
regulation of BMP signaling pathway (GO:0030510)	1956-03-01	0.402338	1	0	0	1.31142	1.194	SMURF1;SKIL;SMAD7
protein import (GO:0017038)	1956-03-01	0.402338	1	0	0	1.31142	1.194	RANBP2;NXT1;RGPD4
ATP metabolic process (GO:0046034)	1956-03-01	0.402338	1	0	0	1.31142	1.194	PARP1;HSPA1B;HSPA1A
glycosaminoglycan catabolic process (GO:0006027)	1956-03-01	0.402338	1	0	0	1.31142	1.194	GLB1;FUCA1;HPSE
nucleosome organization (GO:0034728)	1979-04-01	0.404635	1	0	0	1.23948	1.12145	HIST1H2BJ;ARID2;HIST2H2BE;ASF1A
embryonic limb morphogenesis (GO:0030326)	1934-02-01	0.40723	1	0	0	1.43999	1.29365	HDAC1;CTNNB1
keratan sulfate metabolic process (GO:0042339)	1934-02-01	0.40723	1	0	0	1.43999	1.29365	B4GALT1;GLB1
regulation of wound healing (GO:0061041)	1934-02-01	0.40723	1	0	0	1.43999	1.29365	TNFAIP3;HBEGF
positive regulation of DNA binding (GO:0043388)	1934-02-01	0.40723	1	0	0	1.43999	1.29365	RB1;PLAUR
bone development (GO:0060348)	1934-02-01	0.40723	1	0	0	1.43999	1.29365	SBDS;LTF
regulation of alcohol biosynthetic process (GO:1902930)	1934-02-01	0.40723	1	0	0	1.43999	1.29365	IDI1;SC5D
regulation of insulin receptor signaling pathway (GO:0046626)	1934-02-01	0.40723	1	0	0	1.43999	1.29365	PID1;IL1B
endoplasmic reticulum organization (GO:0007029)	1934-02-01	0.40723	1	0	0	1.43999	1.29365	RAB10;EIF2AK3
cellular macromolecular complex assembly (GO:0034622)	1934-02-01	0.40723	1	0	0	1.43999	1.29365	SNX9;DNAJB14
protein import into nucleus (GO:0006606)	5/103	0.412548	1	0	0	1.18834	1.05216	RANBP2;NXT1;IFNG;CTNNB1;RGPD4
regulation of glycolytic process (GO:0006110)	1957-03-01	0.413395	1	0	0	1.28841	1.13812	RANBP2;PFKFB3;HIF1A
regulation of neurogenesis (GO:0050767)	1957-03-01	0.413395	1	0	0	1.28841	1.13812	LRRK2;CTNNB1;ARNTL
protein homotetramerization (GO:0051289)	1957-03-01	0.413395	1	0	0	1.28841	1.13812	SAMHD1;TP53;CRYZ
retrograde vesicle-mediated transport, Golgi to ER (GO:0006890)	1980-04-01	0.413905	1	0	0	1.22399	1.0797	RINT1;COPB2;RACGAP1;GOLPH3L
regulation of phosphatidylinositol 3-kinase signaling (GO:0014066)	1980-04-01	0.413905	1	0	0	1.22399	1.0797	PPP1R16B;FLT1;PTPN6;IER3
NIK/NF-kappaB signaling (GO:0038061)	1980-04-01	0.413905	1	0	0	1.22399	1.0797	PSMA5;REL;PSMB9;NFKB2
modulation by virus of host process (GO:0019054)	2020-01-13	0.418629	1	0	0	1.88306	1.63971	ZC3H12A
response to iron ion (GO:0010039)	2020-01-13	0.418629	1	0	0	1.88306	1.63971	HIF1A
positive regulation of histone H3-K4 methylation (GO:0051571)	2020-01-13	0.418629	1	0	0	1.88306	1.63971	CTNNB1
negative regulation of macrophage derived foam cell differentiation (GO:0010745)	2020-01-13	0.418629	1	0	0	1.88306	1.63971	NFKBIA
regulation of acyl-CoA biosynthetic process (GO:0050812)	2020-01-13	0.418629	1	0	0	1.88306	1.63971	PDHB
regulation of granulocyte chemotaxis (GO:0071622)	2020-01-13	0.418629	1	0	0	1.88306	1.63971	THBS1
negative regulation of hemostasis (GO:1900047)	2020-01-13	0.418629	1	0	0	1.88306	1.63971	THBD
nucleotide-sugar metabolic process (GO:0009225)	2020-01-13	0.418629	1	0	0	1.88306	1.63971	UGDH
regulation of lymphocyte activation (GO:0051249)	2020-01-13	0.418629	1	0	0	1.88306	1.63971	FCRL3
positive regulation of cardiac muscle cell proliferation (GO:0060045)	2020-01-13	0.418629	1	0	0	1.88306	1.63971	MEF2C
intestinal absorption (GO:0050892)	2020-01-13	0.418629	1	0	0	1.88306	1.63971	SLC26A6
glycerolipid catabolic process (GO:0046503)	2020-01-13	0.418629	1	0	0	1.88306	1.63971	GPCPD1
regulation of NMDA receptor activity (GO:2000310)	2020-01-13	0.418629	1	0	0	1.88306	1.63971	MEF2C
regulation of cell aging (GO:0090342)	2020-01-13	0.418629	1	0	0	1.88306	1.63971	ARNTL
DNA replication-independent nucleosome organization (GO:0034724)	2020-01-13	0.418629	1	0	0	1.88306	1.63971	ASF1A
Notch receptor processing, ligand-dependent (GO:0035333)	2020-01-13	0.418629	1	0	0	1.88306	1.63971	JAG1
negative regulation of mRNA splicing, via spliceosome (GO:0048025)	2020-01-13	0.418629	1	0	0	1.88306	1.63971	SRSF4
chromatin assembly or disassembly (GO:0006333)	2020-01-13	0.418629	1	0	0	1.88306	1.63971	TP53
regulation of glucose import in response to insulin stimulus (GO:2001273)	2020-01-13	0.418629	1	0	0	1.88306	1.63971	PID1
maintenance of gastrointestinal epithelium (GO:0030277)	2020-01-13	0.418629	1	0	0	1.88306	1.63971	TLR4
regulation of DNA-templated transcription in response to stress (GO:0043620)	2020-01-13	0.418629	1	0	0	1.88306	1.63971	DDIT3
regulation of biomineral tissue development (GO:0070167)	2020-01-13	0.418629	1	0	0	1.88306	1.63971	NBR1
positive regulation of glycogen biosynthetic process (GO:0045725)	2020-01-13	0.418629	1	0	0	1.88306	1.63971	IRS2
endoplasmic reticulum tubular network organization (GO:0071786)	2020-01-13	0.418629	1	0	0	1.88306	1.63971	RAB10
positive regulation of T cell mediated cytotoxicity (GO:0001916)	2020-01-13	0.418629	1	0	0	1.88306	1.63971	STX7
regulation of triglyceride biosynthetic process (GO:0010866)	2020-01-13	0.418629	1	0	0	1.88306	1.63971	SIK1
tricarboxylic acid metabolic process (GO:0072350)	2020-01-13	0.418629	1	0	0	1.88306	1.63971	IDH1
regulation of acetyl-CoA biosynthetic process from pyruvate (GO:0010510)	2020-01-13	0.418629	1	0	0	1.88306	1.63971	PDHB
DNA damage response, signal transduction by p53 class mediator resulting in transcription of p21 class mediator (GO:0006978)	2020-01-13	0.418629	1	0	0	1.88306	1.63971	TP53
regulation of production of miRNAs involved in gene silencing by miRNA (GO:1903798)	2020-01-13	0.418629	1	0	0	1.88306	1.63971	ZC3H12A
positive regulation of cholesterol efflux (GO:0010875)	2020-01-13	0.418629	1	0	0	1.88306	1.63971	NFKBIA
regulation of axon guidance (GO:1902667)	2020-01-13	0.418629	1	0	0	1.88306	1.63971	VEGFA
positive regulation of endothelial cell chemotaxis (GO:2001028)	2020-01-13	0.418629	1	0	0	1.88306	1.63971	VEGFA
pathway-restricted SMAD protein phosphorylation (GO:0060389)	2020-01-13	0.418629	1	0	0	1.88306	1.63971	SMAD7
regulation of cAMP metabolic process (GO:0030814)	2020-01-13	0.418629	1	0	0	1.88306	1.63971	ADM
cardiocyte differentiation (GO:0035051)	2020-01-13	0.418629	1	0	0	1.88306	1.63971	SIK1
cardiolipin metabolic process (GO:0032048)	2020-01-13	0.418629	1	0	0	1.88306	1.63971	LCLAT1
phosphate ion transport (GO:0006817)	2020-01-13	0.418629	1	0	0	1.88306	1.63971	SLC20A1
synaptic vesicle localization (GO:0097479)	2020-01-13	0.418629	1	0	0	1.88306	1.63971	SNAPIN
negative regulation of viral release from host cell (GO:1902187)	2020-01-13	0.418629	1	0	0	1.88306	1.63971	TRIM5
negative regulation of reactive oxygen species biosynthetic process (GO:1903427)	2020-01-13	0.418629	1	0	0	1.88306	1.63971	ZC3H12A
protein localization to endoplasmic reticulum (GO:0070972)	2020-01-13	0.418629	1	0	0	1.88306	1.63971	PPP1R15A
regulation of endothelial cell chemotaxis (GO:2001026)	2020-01-13	0.418629	1	0	0	1.88306	1.63971	THBS1
prostanoid biosynthetic process (GO:0046457)	2020-01-13	0.418629	1	0	0	1.88306	1.63971	PTGS2
regulation of neurotransmitter transport (GO:0051588)	2020-01-13	0.418629	1	0	0	1.88306	1.63971	MEF2C
mammary gland epithelium development (GO:0061180)	2020-01-13	0.418629	1	0	0	1.88306	1.63971	CSF1R
regulation of cAMP-dependent protein kinase activity (GO:2000479)	2020-01-13	0.418629	1	0	0	1.88306	1.63971	PRKAR1A
nucleotide metabolic process (GO:0009117)	2020-01-13	0.418629	1	0	0	1.88306	1.63971	DCK
positive regulation of alpha-beta T cell proliferation (GO:0046641)	2020-01-13	0.418629	1	0	0	1.88306	1.63971	CCR2
regulation of transcription initiation from RNA polymerase II promoter (GO:0060260)	2020-01-13	0.418629	1	0	0	1.88306	1.63971	ZNF451
regulation of fatty acid oxidation (GO:0046320)	2020-01-13	0.418629	1	0	0	1.88306	1.63971	NR4A3
regulation of leukocyte migration (GO:0002685)	2020-01-13	0.418629	1	0	0	1.88306	1.63971	VEGFA
high-density lipoprotein particle assembly (GO:0034380)	2020-01-13	0.418629	1	0	0	1.88306	1.63971	PRKACB
negative regulation of chemokine production (GO:0032682)	2020-01-13	0.418629	1	0	0	1.88306	1.63971	MEFV
endothelial cell differentiation (GO:0045446)	2020-01-13	0.418629	1	0	0	1.88306	1.63971	JAG1
response to fatty acid (GO:0070542)	2020-01-13	0.418629	1	0	0	1.88306	1.63971	PID1
regulation of synaptic vesicle transport (GO:1902803)	2020-01-13	0.418629	1	0	0	1.88306	1.63971	LRRK2
ribonucleoprotein complex disassembly (GO:0032988)	2020-01-13	0.418629	1	0	0	1.88306	1.63971	MTIF3
regulation of cellular carbohydrate metabolic process (GO:0010675)	2020-01-13	0.418629	1	0	0	1.88306	1.63971	RORA
anatomical structure homeostasis (GO:0060249)	1935-02-01	0.42157	1	0	0	1.39885	1.20828	PARP1;RPA2
erythrocyte differentiation (GO:0030218)	1935-02-01	0.42157	1	0	0	1.39885	1.20828	ALAS2;VEGFA
negative regulation of epithelial cell migration (GO:0010633)	1935-02-01	0.42157	1	0	0	1.39885	1.20828	DUSP10;THBS1
regulation of mitotic spindle organization (GO:0060236)	1935-02-01	0.42157	1	0	0	1.39885	1.20828	HSPA1B;HSPA1A
maturation of SSU-rRNA from tricistronic rRNA transcript (SSU-rRNA, 5.8S rRNA, LSU-rRNA) (GO:0000462)	1935-02-01	0.42157	1	0	0	1.39885	1.20828	EMG1;KRR1
cholesterol biosynthetic process (GO:0006695)	1935-02-01	0.42157	1	0	0	1.39885	1.20828	IDI1;SC5D
regulation of sodium ion transport (GO:0002028)	1935-02-01	0.42157	1	0	0	1.39885	1.20828	PER1;SIK1
regulation of synapse assembly (GO:0051963)	1935-02-01	0.42157	1	0	0	1.39885	1.20828	MEF2C;VPS35
positive regulation of ATPase activity (GO:0032781)	1935-02-01	0.42157	1	0	0	1.39885	1.20828	DYNC1I2;DYNLL1
positive regulation of osteoblast differentiation (GO:0045669)	1935-02-01	0.42157	1	0	0	1.39885	1.20828	MEF2C;LTF
sulfur compound catabolic process (GO:0044273)	1935-02-01	0.42157	1	0	0	1.39885	1.20828	GLB1;HPSE
positive regulation of binding (GO:0051099)	1981-04-01	0.423144	1	0	0	1.20888	1.03969	DTX3L;RIPK2;LRRK2;PLAUR
phospholipid transport (GO:0015914)	1958-03-01	0.424386	1	0	0	1.2662	1.08527	ATP8B1;ATP10D;PCTP
tRNA modification (GO:0006400)	1958-03-01	0.424386	1	0	0	1.2662	1.08527	METTL2B;METTL2A;C9ORF64
regulation of mRNA stability (GO:0043488)	6/128	0.425041	1	0	0	1.14749	0.981758	PSMA5;ZFP36;YWHAB;SAMD4B;PSMB9;HSPA1A
Ras protein signal transduction (GO:0007265)	10/223	0.427357	1	0	0	1.09775	0.933237	RB1;RAB10;CYFIP1;JUN;CDKN1A;RIT1;PLK2;RAB12;RHOH;TP53
modulation of chemical synaptic transmission (GO:0050804)	1982-04-01	0.432347	1	0	0	1.19414	1.00132	MEF2C;OPHN1;LRRK2;IL1B
mitotic cytokinesis (GO:0000281)	1959-03-01	0.435305	1	0	0	1.24474	1.03526	RACGAP1;SNX9;MITD1
cell junction assembly (GO:0034329)	1959-03-01	0.435305	1	0	0	1.24474	1.03526	OPHN1;CTNNB1;SMAD7
cell morphogenesis (GO:0000902)	1959-03-01	0.435305	1	0	0	1.24474	1.03526	CYFIP1;C21ORF59;RHOH
carbohydrate biosynthetic process (GO:0016051)	1936-02-01	0.435729	1	0	0	1.35999	1.12979	GALNT7;B4GALT1
regulation of nitric-oxide synthase activity (GO:0050999)	1936-02-01	0.435729	1	0	0	1.35999	1.12979	IL1B;HIF1A
endoderm formation (GO:0001706)	1936-02-01	0.435729	1	0	0	1.35999	1.12979	DUSP4;DUSP2
heart looping (GO:0001947)	1936-02-01	0.435729	1	0	0	1.35999	1.12979	MKKS;MEF2C
vesicle-mediated transport in synapse (GO:0099003)	1936-02-01	0.435729	1	0	0	1.35999	1.12979	SNAPIN;OPHN1
zymogen activation (GO:0031638)	1936-02-01	0.435729	1	0	0	1.35999	1.12979	IFI16;RIPK2
RNA splicing (GO:0008380)	5/106	0.436839	1	0	0	1.15471	0.956319	SFPQ;SRSF4;SNRPA1;U2AF1;SRSF11
protein glycosylation (GO:0006486)	6/130	0.439621	1	0	0	1.12984	0.928549	GALNT7;MGEA5;B4GALT1;PARP1;B3GNT5;ST8SIA4
negative regulation of signaling (GO:0023057)	1983-04-01	0.441509	1	0	0	1.17975	0.964513	CSF1R;FLT1;IL1B;OSM
establishment of protein localization to membrane (GO:0090150)	1983-04-01	0.441509	1	0	0	1.17975	0.964513	RAB10;GOLGA4;GOLPH3L;ATG4C
positive regulation of protein ubiquitination (GO:0031398)	1983-04-01	0.441509	1	0	0	1.17975	0.964513	RIPK2;SMURF1;LRRK2;SMAD7
negative regulation of neuron death (GO:1901215)	1983-04-01	0.441509	1	0	0	1.17975	0.964513	MEF2C;MSH2;LRRK2;VPS35
positive regulation of homeostatic process (GO:0032846)	1983-04-01	0.441509	1	0	0	1.17975	0.964513	STAT1;HIF1A;HSPA1B;HSPA1A
fluid transport (GO:0042044)	2020-01-14	0.442394	1	0	0	1.74856	1.42605	SLC26A6
regulation of nuclear-transcribed mRNA catabolic process, deadenylation-dependent decay (GO:1900151)	2020-01-14	0.442394	1	0	0	1.74856	1.42605	ZFP36
intermediate filament organization (GO:0045109)	2020-01-14	0.442394	1	0	0	1.74856	1.42605	KLHL24
ubiquinone metabolic process (GO:0006743)	2020-01-14	0.442394	1	0	0	1.74856	1.42605	COQ5
myeloid dendritic cell activation (GO:0001773)	2020-01-14	0.442394	1	0	0	1.74856	1.42605	PYCARD
lipid particle organization (GO:0034389)	2020-01-14	0.442394	1	0	0	1.74856	1.42605	PPID
positive regulation of osteoclast differentiation (GO:0045672)	2020-01-14	0.442394	1	0	0	1.74856	1.42605	IFNG
positive regulation of myoblast differentiation (GO:0045663)	2020-01-14	0.442394	1	0	0	1.74856	1.42605	MEF2C
establishment of mitotic spindle orientation (GO:0000132)	2020-01-14	0.442394	1	0	0	1.74856	1.42605	NDEL1
stem cell development (GO:0048864)	2020-01-14	0.442394	1	0	0	1.74856	1.42605	KBTBD8
regulation of activin receptor signaling pathway (GO:0032925)	2020-01-14	0.442394	1	0	0	1.74856	1.42605	SMAD7
regulation of nucleocytoplasmic transport (GO:0046822)	2020-01-14	0.442394	1	0	0	1.74856	1.42605	MX2
establishment or maintenance of actin cytoskeleton polarity (GO:0030950)	2020-01-14	0.442394	1	0	0	1.74856	1.42605	RICTOR
regulation of phosphate metabolic process (GO:0019220)	2020-01-14	0.442394	1	0	0	1.74856	1.42605	RICTOR
retrograde transport, endosome to plasma membrane (GO:1990126)	2020-01-14	0.442394	1	0	0	1.74856	1.42605	VPS35
positive regulation of response to cytokine stimulus (GO:0060760)	2020-01-14	0.442394	1	0	0	1.74856	1.42605	DDX58
regulation of monocyte differentiation (GO:0045655)	2020-01-14	0.442394	1	0	0	1.74856	1.42605	MYC
acyl-CoA biosynthetic process (GO:0071616)	2020-01-14	0.442394	1	0	0	1.74856	1.42605	SCD5
negative regulation of intrinsic apoptotic signaling pathway by p53 class mediator (GO:1902254)	2020-01-14	0.442394	1	0	0	1.74856	1.42605	TAF9B
negative regulation of focal adhesion assembly (GO:0051895)	2020-01-14	0.442394	1	0	0	1.74856	1.42605	THBS1
cell surface receptor signaling pathway involved in heart development (GO:0061311)	2020-01-14	0.442394	1	0	0	1.74856	1.42605	JAG1
regulation of lymphocyte differentiation (GO:0045619)	2020-01-14	0.442394	1	0	0	1.74856	1.42605	FCRL3
positive regulation of mitochondrial fission (GO:0090141)	2020-01-14	0.442394	1	0	0	1.74856	1.42605	VPS35
regulation of defense response to virus (GO:0050688)	2020-01-14	0.442394	1	0	0	1.74856	1.42605	TNFAIP3
regulation of neural precursor cell proliferation (GO:2000177)	2020-01-14	0.442394	1	0	0	1.74856	1.42605	LRRK2
cellular protein complex disassembly (GO:0043624)	2020-01-14	0.442394	1	0	0	1.74856	1.42605	GSPT1
negative regulation of biomineral tissue development (GO:0070168)	2020-01-14	0.442394	1	0	0	1.74856	1.42605	CCL3
purine-containing compound salvage (GO:0043101)	2020-01-14	0.442394	1	0	0	1.74856	1.42605	DCK
positive regulation of glycogen metabolic process (GO:0070875)	2020-01-14	0.442394	1	0	0	1.74856	1.42605	IRS2
regulation of cyclin-dependent protein serine/threonine kinase activity involved in G1/S transition of mitotic cell cycle (GO:0031657)	2020-01-14	0.442394	1	0	0	1.74856	1.42605	RGCC
quinone biosynthetic process (GO:1901663)	2020-01-14	0.442394	1	0	0	1.74856	1.42605	COQ5
neutrophil activation (GO:0042119)	2020-01-14	0.442394	1	0	0	1.74856	1.42605	CXCL8
cAMP biosynthetic process (GO:0006171)	2020-01-14	0.442394	1	0	0	1.74856	1.42605	ADM
positive regulation of DNA damage response, signal transduction by p53 class mediator (GO:0043517)	2020-01-14	0.442394	1	0	0	1.74856	1.42605	PMAIP1
Golgi to vacuole transport (GO:0006896)	2020-01-14	0.442394	1	0	0	1.74856	1.42605	AP1G1
DNA damage response, signal transduction resulting in transcription (GO:0042772)	2020-01-14	0.442394	1	0	0	1.74856	1.42605	TP53
negative regulation of cell migration involved in sprouting angiogenesis (GO:0090051)	2020-01-14	0.442394	1	0	0	1.74856	1.42605	THBS1
positive regulation of vascular smooth muscle cell proliferation (GO:1904707)	2020-01-14	0.442394	1	0	0	1.74856	1.42605	JUN
glycoside metabolic process (GO:0016137)	2020-01-14	0.442394	1	0	0	1.74856	1.42605	FUCA1
nucleoside triphosphate metabolic process (GO:0009141)	2020-01-14	0.442394	1	0	0	1.74856	1.42605	CMPK2
positive regulation of purine nucleotide metabolic process (GO:1900544)	2020-01-14	0.442394	1	0	0	1.74856	1.42605	ADM
interleukin-6-mediated signaling pathway (GO:0070102)	2020-01-14	0.442394	1	0	0	1.74856	1.42605	STAT1
positive regulation of transporter activity (GO:0032411)	2020-01-14	0.442394	1	0	0	1.74856	1.42605	SGK1
regulation of mRNA catabolic process (GO:0061013)	2020-01-14	0.442394	1	0	0	1.74856	1.42605	ZC3H12A
establishment of protein localization to chromosome (GO:0070199)	2020-01-14	0.442394	1	0	0	1.74856	1.42605	POT1
purine-containing compound catabolic process (GO:0072523)	2020-01-14	0.442394	1	0	0	1.74856	1.42605	DPYD
positive regulation of blood vessel diameter (GO:0097755)	2020-01-14	0.442394	1	0	0	1.74856	1.42605	ADM
nucleosome assembly (GO:0006334)	1960-03-01	0.446146	1	0	0	1.22399	0.987893	HIST1H2BJ;HIST2H2BE;ASF1A
positive regulation of cell motility (GO:2000147)	8/179	0.448827	1	0	0	1.09407	0.876478	SPAG9;CSF1R;FLT1;IL1B;CCL3;THBS1;HBEGF;VEGFA
epithelial to mesenchymal transition (GO:0001837)	1937-02-01	0.449698	1	0	0	1.32323	1.0575	CTNNB1;HIF1A
base-excision repair (GO:0006284)	1937-02-01	0.449698	1	0	0	1.32323	1.0575	RPA2;TP53
regulation of dendrite development (GO:0050773)	1937-02-01	0.449698	1	0	0	1.32323	1.0575	MEF2C;TNIK
regulation of metal ion transport (GO:0010959)	1937-02-01	0.449698	1	0	0	1.32323	1.0575	PER1;SIK1
positive regulation of supramolecular fiber organization (GO:1902905)	1984-04-01	0.450627	1	0	0	1.1657	0.929202	PYCARD;HCK;FES;RHOH
regulation of neuron differentiation (GO:0045664)	1984-04-01	0.450627	1	0	0	1.1657	0.929202	MEF2C;LRRK2;ID2B;NDEL1
nucleotide-excision repair (GO:0006289)	5/108	0.452908	1	0	0	1.13332	0.897667	COPS5;PARP1;PAPD7;RPA2;TP53
negative regulation of hydrolase activity (GO:0051346)	5/108	0.452908	1	0	0	1.13332	0.897667	LRRK2;PPIF;IFIT1;TP53;LTF
regulation of tyrosine phosphorylation of STAT protein (GO:0042509)	1961-03-01	0.456903	1	0	0	1.20392	0.943015	CSF1R;IFNG;OSM
negative regulation of protein kinase activity (GO:0006469)	5/109	0.460897	1	0	0	1.12293	0.869797	RB1;PYCARD;CDKN1A;DUSP10;TRIB1
regulation of ossification (GO:0030278)	1938-02-01	0.46347	1	0	0	1.28841	0.990807	MEF2C;NBR1
positive regulation of peptidyl-lysine acetylation (GO:2000758)	2020-01-15	0.465188	1	0	0	1.63199	1.24898	IL1B
myotube differentiation (GO:0014902)	2020-01-15	0.465188	1	0	0	1.63199	1.24898	MEF2C
positive regulation of alpha-beta T cell activation (GO:0046635)	2020-01-15	0.465188	1	0	0	1.63199	1.24898	CCR2
regulation of mast cell degranulation (GO:0043304)	2020-01-15	0.465188	1	0	0	1.63199	1.24898	FES
regulation of branching involved in ureteric bud morphogenesis (GO:0090189)	2020-01-15	0.465188	1	0	0	1.63199	1.24898	VEGFA
ubiquinone biosynthetic process (GO:0006744)	2020-01-15	0.465188	1	0	0	1.63199	1.24898	COQ5
fatty acid beta-oxidation using acyl-CoA oxidase (GO:0033540)	2020-01-15	0.465188	1	0	0	1.63199	1.24898	HSD17B4
phosphatidylethanolamine biosynthetic process (GO:0006646)	2020-01-15	0.465188	1	0	0	1.63199	1.24898	ETNK1
positive regulation of response to wounding (GO:1903036)	2020-01-15	0.465188	1	0	0	1.63199	1.24898	HBEGF
negative regulation of adherens junction organization (GO:1903392)	2020-01-15	0.465188	1	0	0	1.63199	1.24898	THBS1
positive regulation of mesonephros development (GO:0061213)	2020-01-15	0.465188	1	0	0	1.63199	1.24898	VEGFA
mitotic sister chromatid cohesion (GO:0007064)	2020-01-15	0.465188	1	0	0	1.63199	1.24898	RB1
[truncated: 990 more rows]
