# Supplementary material for: An Enhanced Multiple Sclerosis Disease Diagnosis via an Ensemble Approach
Source: Diagnostics (Basel). 2022 Jul 21;12(7):1771. doi: 10.3390/diagnostics12071771 (PMC9316893; doi:10.3390/diagnostics12071771)
Supplement: Supplementary file 1 [file diagnostics-12-01771-s001.zip › Table S4.xlsx]

## Sheet: GO_Molecular_Function_2018_tabl
Term	Overlap	P-value	Adjusted P-value	Old P-value	Old Adjusted P-value	Odds Ratio	Combined Score	Genes
MAP kinase phosphatase activity (GO:0033549)	2020-05-09	1.23446e-05	0.0142086	0	0	13.5999	153.71	DUSP4;DUSP2;DUSP10;DUSP6;DUSP7
MAP kinase tyrosine/serine/threonine phosphatase activity (GO:0017017)	2020-04-07	8.76458e-05	0.0504401	0	0	13.9885	130.683	DUSP4;DUSP2;DUSP6;DUSP7
transcription regulatory region sequence-specific DNA binding (GO:0000976)	26/292	0.00017493	0.0671148	0	0	2.17971	18.8569	ATF1;HDAC1;CREM;JMJD1C;RORA;CHD2;IKZF5;ARNTL;NFIL3;EGR1;MEF2C;PARP1;LMO2;EAF2;NR1D2;FOSL2;NR4A2;PER1;SFPQ;TFCP2;NR4A3;DDIT3;IRF2;REL;TP53;ATF3
kinase binding (GO:0019900)	32/418	0.000524781	0.151006	0	0	1.87405	14.1538	RB1;PPP1R15A;CEBPA;CDKN1A;CTBP2;IQGAP1;HIF1A;PRDX3;ZFP36;TCL1A;RACGAP1;TRIM5;CASP1;RICTOR;TRIM22;MAP3K2;PARP1;GADD45A;FCRL3;RHOH;PER1;RGCC;DBF4;NR4A3;MSH2;PRC1;CTNNB1;PTPN6;SIK1;CARD16;ARHGEF7;TP53
RNA polymerase II regulatory region sequence-specific DNA binding (GO:0000977)	34/460	0.000666185	0.153356	0	0	1.80938	13.2337	ATF1;HDAC1;CREM;RORA;IKZF5;IFI16;NFIL3;MYC;SKIL;EGR1;MEF2C;JUN;PARP1;STAT1;ACTL6A;LMO2;EAF2;NR1D2;FOS;FOSL2;NFKB2;NR4A2;PER1;SFPQ;NR4A3;DDIT3;POU2AF1;IRF2;REL;FOSB;MXD1;TP53;ATF3;GZF1
RNA polymerase II regulatory region DNA binding (GO:0001012)	18/201	0.0015521	0.297744	0	0	2.19222	14.1796	RB1;ATF1;EGR1;MEF2C;PARP1;LMO2;EAF2;CREM;NR1D2;RORA;IKZF5;FOSL2;NR4A2;NR4A3;NFIL3;IRF2;REL;ATF3
activating transcription factor binding (GO:0033613)	1968-09-01	0.00172277	0.283272	0	0	3.23997	20.6186	RB1;MEF2C;JUN;HDAC1;MYC;LMO2;BHLHE40;CTNNB1;FOS
core promoter binding (GO:0001047)	1997-11-01	0.00200552	0.288544	0	0	2.77606	17.2445	RB1;SFPQ;NR4A3;IFI16;HDAC1;STAT1;RORA;NR1D2;CHD2;TP53;ARNTL
sequence-specific double-stranded DNA binding (GO:1990837)	12/112	0.00208499	0.266647	0	0	2.62284	16.1907	TSPYL2;EGR1;PER1;MEF2C;SFPQ;HDAC1;DDIT3;JMJD1C;RORA;NR1D2;ATF3;ARNTL
Arp2/3 complex binding (GO:0071933)	2020-03-07	0.00210094	0.241818	0	0	10.4913	64.683	JMY;SNX9;WHAMM
single-stranded RNA binding (GO:0003727)	1945-07-01	0.00216466	0.226502	0	0	3.80797	23.3638	ZFP36;DDX58;LACTB2;TLR8;TLR7;DDX60;JMJD6
chemokine activity (GO:0008009)	1946-07-01	0.0024648	0.236415	0	0	3.72519	22.3722	CXCL8;CCL3L1;CCL20;CCL3;CXCL1;CXCL3;CXCL2
RNA polymerase II activating transcription factor binding (GO:0001102)	1947-07-01	0.00279594	0.247549	0	0	3.64593	21.4365	RB1;JUN;MEF2C;LMO2;BHLHE40;CTNNB1;FOS
core promoter sequence-specific DNA binding (GO:0001046)	1973-09-01	0.00283329	0.232937	0	0	3.01806	17.7049	NR4A3;HDAC1;STAT1;POU2AF1;RORA;NR1D2;FOS;CHD2;TP53
G-protein coupled nucleotide receptor activity (GO:0001608)	2020-03-08	0.00325973	0.25013	0	0	9.17993	52.5653	P2RY13;P2RY14;GPR171
G-protein coupled purinergic nucleotide receptor activity (GO:0045028)	2020-03-08	0.00325973	0.234497	0	0	9.17993	52.5653	P2RY13;P2RY14;GPR171
cAMP response element binding protein binding (GO:0008140)	2020-03-08	0.00325973	0.220703	0	0	9.17993	52.5653	DDIT3;CREM;SIK1
chemokine receptor binding (GO:0042379)	1949-07-01	0.00355947	0.227608	0	0	3.49711	19.7172	CXCL8;CCL3L1;CCL20;CCL3;CXCL1;CXCL3;CXCL2
RNA polymerase II transcription factor binding (GO:0001085)	12/121	0.00396504	0.240198	0	0	2.42775	13.426	RB1;MEF2C;JUN;MKKS;HDAC1;LMO2;IFRD1;BHLHE40;ID2B;CTNNB1;FOS;TP53
CXCR chemokine receptor binding (GO:0045236)	2020-04-17	0.00429708	0.247297	0	0	5.75995	31.3907	CXCL8;CXCL1;CXCL3;CXCL2
core promoter proximal region sequence-specific DNA binding (GO:0000987)	21/278	0.0052127	0.285705	0	0	1.84919	9.72058	MEF2C;JUN;STAT1;HDAC1;ACTL6A;FOS;FOSL2;NFKB2;NR4A2;PER1;TFCP2;NR4A3;IFI16;MYC;DDIT3;FOSB;MXD1;TP53;SKIL;ATF3;GZF1
ubiquitin-like protein ligase binding (GO:0044389)	22/297	0.00541779	0.283449	0	0	1.81332	9.46202	RB1;RNF20;GABARAPL1;JUN;CDKN1A;DTX3L;STAT1;DDX58;RPA2;HIF1A;SMAD7;NFKBIA;PER1;PRKAR1A;JKAMP;DBT;SNX9;TRIB1;PRKACB;TP53;HSPA1B;HSPA1A
RNA polymerase II core promoter proximal region sequence-specific DNA binding (GO:0000978)	20/262	0.00563044	0.281767	0	0	1.86869	9.67899	MEF2C;JUN;STAT1;HDAC1;ACTL6A;FOS;FOSL2;NFKB2;NR4A2;PER1;NR4A3;IFI16;MYC;DDIT3;FOSB;MXD1;TP53;SKIL;ATF3;GZF1
transcription factor activity, RNA polymerase II core promoter proximal region sequence-specific binding (GO:0000982)	21/280	0.00564955	0.270943	0	0	1.83599	9.50339	RB1;MEF2C;JUN;NR1D2;FOS;FOSL2;ARNTL;NFKB2;NR4A2;NR4A3;NFIL3;IFI16;MYC;DDIT3;BHLHE40;FOSB;MXD1;TP53;SKIL;ATF3;GZF1
R-SMAD binding (GO:0070412)	2020-04-19	0.00655875	0.301965	0	0	5.15364	25.9071	JUN;RGCC;SMURF1;FOS
I-SMAD binding (GO:0070411)	2020-03-10	0.00656993	0.290846	0	0	7.34394	36.9052	SMURF1;CTNNB1;SMAD7
growth factor activity (GO:0008083)	1969-08-01	0.00693993	0.295847	0	0	2.83824	14.1074	GRN;JAG1;OSM;AREG;PGF;EREG;HBEGF;VEGFA
protein kinase binding (GO:0019901)	32/495	0.00734158	0.301791	0	0	1.58253	7.77689	PPP1R15A;CSF1R;CDKN1A;FLT1;CTBP2;IQGAP1;HIF1A;PRDX3;ZFP36;TCL1A;DUSP10;RACGAP1;TRIM5;RICTOR;CSK;TRIM22;SPAG9;MAP3K2;PARP1;RHOH;RGCC;DBF4;NR4A3;MSH2;PRKAR1A;PRC1;NBR1;PTPN6;SIK1;TRIB1;ARHGEF7;TP53
transcription factor activity, RNA polymerase II core promoter sequence-specific (GO:0000983)	2020-04-20	0.00793751	0.315037	0	0	4.89596	23.6776	MEF2C;STAT1;TAF4;TAF9B
double-stranded RNA binding (GO:0003725)	1959-07-01	0.00996076	0.382161	0	0	2.90438	13.3866	TFRC;OAS1;DDX58;OAS2;TLR8;TLR7;DDX60
histone acetyltransferase binding (GO:0035035)	2020-04-22	0.0112351	0.417149	0	0	4.45087	19.9787	EGR1;STAT1;HIF1A;TP53
transcription regulatory region DNA binding (GO:0044212)	25/374	0.0112442	0.404438	0	0	1.63635	7.34379	RB1;CEBPA;HDAC1;JMJD1C;RORA;ARNTL;IFI16;MYC;TAF9B;EGR1;MEF2C;JUN;TIPARP;STAT1;LMO2;NR1D2;FOS;SMAD7;PER1;SFPQ;DDIT3;BHLHE40;CDK13;TP53;ATF3
transcriptional repressor activity, RNA polymerase II activating transcription factor binding (GO:0098811)	2020-03-12	0.011332	0.395245	0	0	6.11995	27.4182	JUN;LMO2;FOS
protein tyrosine/serine/threonine phosphatase activity (GO:0008138)	1934-05-01	0.0116955	0.395928	0	0	3.59997	16.0147	DUSP4;DUSP2;DUSP10;DUSP6;DUSP7
E-box binding (GO:0070888)	1934-05-01	0.0116955	0.384615	0	0	3.59997	16.0147	PER1;MYC;LMO2;BHLHE40;ARNTL
growth factor receptor binding (GO:0070851)	1992-09-01	0.0128254	0.410058	0	0	2.39476	10.4324	PYCARD;IL1A;IL1B;TLR5;AREG;PGF;EREG;HBEGF;VEGFA
transcriptional activator activity, RNA polymerase II transcription regulatory region sequence-specific binding (GO:0001228)	20/284	0.0130715	0.406631	0	0	1.72393	7.47723	ATF1;CEBPA;MEF2C;PARP1;LMO2;EAF2;CREM;RORA;HIF1A;FOSL2;NFKB2;NR4A2;NR4A3;MYC;DDIT3;MAFF;IRF2;REL;TP53;ATF3
ubiquitin protein ligase binding (GO:0031625)	20/284	0.0130715	0.39593	0	0	1.72393	7.47723	RB1;RNF20;GABARAPL1;JUN;CDKN1A;DDX58;RPA2;HIF1A;SMAD7;NFKBIA;PER1;PRKAR1A;JKAMP;DBT;SNX9;TRIB1;PRKACB;TP53;HSPA1B;HSPA1A
disordered domain specific binding (GO:0097718)	2020-04-23	0.0131696	0.388671	0	0	4.25736	18.4337	RB1;PPIL1;TP53;HSPA1A
transcription factor activity, RNA polymerase II distal enhancer sequence-specific binding (GO:0003705)	1964-07-01	0.0152413	0.43857	0	0	2.67748	11.2019	CEBPA;MEF2C;JUN;BHLHE40;REL;HIF1A;GZF1
cysteine-type endopeptidase inhibitor activity involved in apoptotic process (GO:0043027)	2020-04-24	0.0153037	0.429622	0	0	4.07997	17.0529	PRDX3;CD27;SERPINB9;NLRC4
cysteine-type endopeptidase inhibitor activity (GO:0004869)	1951-06-01	0.0172021	0.471419	0	0	2.87998	11.7006	PRDX3;CD27;SERPINB9;CARD16;NLRC4;LTF
CARD domain binding (GO:0050700)	2020-03-14	0.0176443	0.472293	0	0	5.24567	21.1786	RIPK2;CASP1;CARD16
1-phosphatidylinositol binding (GO:0005545)	2020-03-14	0.0176443	0.461559	0	0	5.24567	21.1786	EEA1;ZFYVE16;SNX9
RNA polymerase II distal enhancer sequence-specific DNA binding (GO:0000980)	1952-06-01	0.018795	0.480735	0	0	2.82459	11.2254	SFPQ;JUN;HDAC1;ACTL6A;REL;GZF1
3',5'-cyclic-AMP phosphodiesterase activity (GO:0004115)	2020-03-15	0.0213979	0.535412	0	0	4.89596	18.8223	PDE4D;PDE4C;PDE4B
interleukin-1 receptor binding (GO:0005149)	2020-03-15	0.0213979	0.52402	0	0	4.89596	18.8223	IL1A;IL1B;TLR5
purinergic nucleotide receptor activity (GO:0001614)	2020-03-15	0.0213979	0.513103	0	0	4.89596	18.8223	P2RY13;P2RY14;GPR171
JUN kinase binding (GO:0008432)	2020-02-06	0.0224059	0.526311	0	0	8.15993	30.9949	SPAG9;DUSP10
C3HC4-type RING finger domain binding (GO:0055131)	2020-02-06	0.0224059	0.515784	0	0	8.15993	30.9949	HSPA1B;HSPA1A
histone deacetylase binding (GO:0042826)	1985-08-01	0.0227184	0.512724	0	0	2.30398	8.7196	MEF2C;SFPQ;YWHAB;HDAC1;PHF6;TP53;HSPA1B;HSPA1A
protein homodimerization activity (GO:0042803)	38/664	0.0232929	0.51558	0	0	1.40095	5.26703	CSF1R;CEBPA;TFRC;CTBP2;BCL2A1;LRRK2;HSD17B4;NLRC4;CORO1A;GIMAP7;EEA1;PYCARD;TRIM5;SNX9;BANF1;GBP1;S100A11;CCR2;JUN;GCA;RIPK2;STAT1;GADD45A;IDH1;EIF2AK3;DEFA3;DCK;VEGFA;NR4A2;SFPQ;NR4A3;MSH2;DDIT3;DPYD;BHLHE40;MITD1;CD69;ATF3
protein kinase activator activity (GO:0030295)	1955-06-01	0.0241702	0.524904	0	0	2.67052	9.94139	CDKN1A;TCL1A;DBF4;RGCC;IQGAP1;LTF
cytokine activity (GO:0005125)	12/155	0.0253674	0.540702	0	0	1.89521	6.96355	IL1A;CXCL8;CCL3L1;IFNG;CCL20;IL1B;CCL3;OSM;CXCL1;CXCL3;CXCL2;VEGFA
proton-transporting ATPase activity, rotational mechanism (GO:0046961)	2020-03-16	0.0255525	0.534744	0	0	4.58996	16.8315	ATP6V1A;ATP6V1B2;ATP6V1C1
cysteine-type endopeptidase activity involved in apoptotic process (GO:0097153)	2020-03-16	0.0255525	0.525195	0	0	4.58996	16.8315	PYCARD;CASP1;CLC
cysteine-type endopeptidase activator activity involved in apoptotic process (GO:0008656)	2020-03-16	0.0255525	0.515981	0	0	4.58996	16.8315	PYCARD;CASP8AP2;CASP1
transferase activity, transferring pentosyl groups (GO:0016763)	1942-05-01	0.0274148	0.544041	0	0	2.91426	10.4816	TXNDC9;PARP1;TIPARP;NAMPT;UPP1
ubiquitin conjugating enzyme binding (GO:0031624)	2020-04-29	0.0291517	0.568706	0	0	3.37652	11.9368	ZMYM2;RNF125;RNF14;LONRF1
non-membrane spanning protein tyrosine kinase activity (GO:0004715)	1943-05-01	0.0300147	0.575782	0	0	2.84649	9.97998	CLK1;HCK;YES1;FES;CSK
protein kinase activity (GO:0004672)	30/513	0.0316966	0.598079	0	0	1.43157	4.94112	CSF1R;CDKN1A;FLT1;CCNT1;LRRK2;ZMYM2;CCL3;MAP3K8;CSK;PRKACB;CDK17;MAP3K2;PLK3;YES1;RIPK2;PLK2;NEK7;EIF2AK3;CLK4;EREG;CLK1;HCK;TBCK;FES;PELI1;SIK1;TNIK;CDK13;SGK1;HBEGF
Hsp90 protein binding (GO:0051879)	2020-04-30	0.0325832	0.604891	0	0	3.26397	11.1757	HIF1A;GBP1;PPID;ARNTL
Ran GTPase binding (GO:0008536)	2020-03-18	0.035059	0.640523	0	0	4.07997	13.6708	RANBP2;RGPD8;RGPD4
peptidase activator activity involved in apoptotic process (GO:0016505)	2020-03-18	0.035059	0.630514	0	0	4.07997	13.6708	PYCARD;CASP8AP2;CASP1
protein serine/threonine kinase activator activity (GO:0043539)	1931-04-01	0.0362407	0.64174	0	0	3.15868	10.4792	TCL1A;DBF4;IQGAP1;LTF
aryl hydrocarbon receptor binding (GO:0017162)	2020-02-08	0.0396174	0.690903	0	0	6.11995	19.7582	TAF4;ARNTL
tRNA (cytosine) methyltransferase activity (GO:0016427)	2020-02-08	0.0396174	0.680591	0	0	6.11995	19.7582	METTL2B;METTL2A
transcriptional repressor activity, RNA polymerase II transcription factor binding (GO:0001191)	1947-05-01	0.0419322	0.709763	0	0	2.60423	8.25986	ZNF451;HDAC1;BHLHE40;ID2B;HSPA1A
mRNA 3'-UTR binding (GO:0003730)	1963-06-01	0.0432376	0.721254	0	0	2.33141	7.32306	RNF20;ZFP36;ZC3H12A;TP53;CCT5;CRYZ
transcriptional repressor activity, RNA polymerase II core promoter proximal region sequence-specific binding (GO:0001078)	1997-08-01	0.0448779	0.737921	0	0	2.01895	6.26645	RB1;IFI16;NFIL3;BHLHE40;NR1D2;MXD1;SKIL;GZF1
3',5'-cyclic-nucleotide phosphodiesterase activity (GO:0004114)	2020-03-20	0.046132	0.747858	0	0	3.67197	11.2959	PDE4D;PDE4C;PDE4B
enhancer sequence-specific DNA binding (GO:0001158)	1964-06-01	0.0461338	0.7375	0	0	2.29498	7.05984	SFPQ;JUN;HDAC1;ACTL6A;REL;GZF1
cysteine-type endopeptidase activity (GO:0004197)	1981-07-01	0.0474798	0.74862	0	0	2.11554	6.447	PYCARD;GCA;USP34;CASP1;ATG4C;CLC;CTSC
protein phosphorylated amino acid binding (GO:0045309)	1934-04-01	0.048576	0.755554	0	0	2.87998	8.71085	HCK;YES1;YWHAB;SAMSN1
ribonuclease activity (GO:0004540)	1949-05-01	0.0488208	0.749236	0	0	2.49794	7.54278	LACTB2;ZC3H12A;RNASE6;RNASE2;SAMHD1
GABA receptor binding (GO:0050811)	2020-02-09	0.0495818	0.750903	0	0	5.43996	16.3423	GABARAPL3;GABARAPL1
transcription factor activity, RNA polymerase II core promoter sequence-specific binding involved in preinitiation complex assembly (GO:0001075)	2020-02-09	0.0495818	0.741151	0	0	5.43996	16.3423	TAF4;TAF9B
D-glucose transmembrane transporter activity (GO:0055056)	2020-02-09	0.0495818	0.73165	0	0	5.43996	16.3423	SLC2A14;SLC2A3
glucocorticoid receptor binding (GO:0035259)	2020-02-09	0.0495818	0.722388	0	0	5.43996	16.3423	NR4A2;NR4A3
vascular endothelial growth factor receptor binding (GO:0005172)	2020-02-09	0.0495818	0.713358	0	0	5.43996	16.3423	PGF;VEGFA
double-stranded DNA binding (GO:0003690)	1999-08-01	0.0495975	0.704774	0	0	1.97817	5.94205	EGR1;AIM2;MSH2;IFI16;STAT1;BHLHE40;DDX60;AFF4
adenylyltransferase activity (GO:0070566)	2020-03-21	0.0522384	0.733249	0	0	3.49711	10.3233	OAS1;OAS2;PAPD4
hydrogen-exporting ATPase activity (GO:0036442)	2020-03-21	0.0522384	0.724415	0	0	3.49711	10.3233	ATP6V1A;ATP6V1B2;ATP6V1C1
transcriptional activator activity, RNA polymerase II transcription factor binding (GO:0001190)	1950-05-01	0.0525004	0.71938	0	0	2.44798	7.21404	JUN;POU2AF1;LMO2;CTNNB1;FOS
ubiquitin-like protein conjugating enzyme binding (GO:0044390)	1935-04-01	0.053141	0.719592	0	0	2.79769	8.21068	ZMYM2;RNF125;RNF14;LONRF1
phosphatase binding (GO:0019902)	8/102	0.0572598	0.76635	0	0	1.91998	5.49146	PVRIG;FCRL3;EIF2AK3;RPA2;CTNNB1;IQGAP1;TP53;CTSC
activin binding (GO:0048185)	2020-02-10	0.0603348	0.798222	0	0	4.89596	13.7471	SMURF1;SMAD7
G-rich strand telomeric DNA binding (GO:0098505)	2020-02-10	0.0603348	0.789152	0	0	4.89596	13.7471	RPA2;POT1
oxidized purine DNA binding (GO:0032357)	2020-02-10	0.0603348	0.780285	0	0	4.89596	13.7471	MSH2;POT1
transcriptional repressor activity, RNA polymerase II transcription regulatory region sequence-specific binding (GO:0001227)	11/159	0.0617592	0.789832	0	0	1.69357	4.71577	RB1;IFI16;NFIL3;BHLHE40;CREM;NR1D2;MXD1;SKIL;PHF6;IKZF5;GZF1
repressing transcription factor binding (GO:0070491)	1953-05-01	0.0644815	0.815585	0	0	2.30942	6.33098	MKKS;HDAC1;STAT1;MYC;ARNTL
peptidyl-prolyl cis-trans isomerase activity (GO:0003755)	1938-04-01	0.0681754	0.852933	0	0	2.57682	6.9205	PPIL1;PPIF;PPID;NKTR
CCR chemokine receptor binding (GO:0048020)	1938-04-01	0.0681754	0.843762	0	0	2.57682	6.9205	CCL3L1;CCL20;CCL3;CCR2
galanin receptor activity (GO:0004966)	2020-02-11	0.0717954	0.879112	0	0	4.45087	11.7233	CYSLTR1;GPR84
caspase binding (GO:0089720)	2020-02-11	0.0717954	0.869858	0	0	4.45087	11.7233	RIPK2;CARD16
mRNA 3'-UTR AU-rich region binding (GO:0035925)	2020-02-11	0.0717954	0.860797	0	0	4.45087	11.7233	ZFP36;ZC3H12A
NF-kappaB binding (GO:0051059)	2020-03-24	0.0727213	0.86291	0	0	3.05998	8.02057	NFKBIA;HDAC1;ANXA4
phosphoric ester hydrolase activity (GO:0042578)	1956-05-01	0.0778658	0.914526	0	0	2.1857	5.57958	DUSP4;PGAP1;DUSP10;HDHD2;SAMHD1
nuclear hormone receptor binding (GO:0035257)	1956-05-01	0.0778658	0.905288	0	0	2.1857	5.57958	ASXL1;STAT1;JMJD1C;CTNNB1;HIF1A
protein tyrosine kinase activity (GO:0004713)	10/147	0.0791996	0.911588	0	0	1.66529	4.22282	CLK1;CSF1R;HCK;YES1;FLT1;ZMYM2;FES;CSK;EREG;HBEGF
epidermal growth factor receptor binding (GO:0005154)	2020-03-25	0.0802319	0.914326	0	0	2.93758	7.41102	AREG;EREG;HBEGF
ATPase activity, coupled to transmembrane movement of ions, rotational mechanism (GO:0044769)	2020-03-25	0.0802319	0.905362	0	0	2.93758	7.41102	ATP6V1A;ATP6V1B2;ATP6V1C1
ubiquitin-like protein-specific protease activity (GO:0019783)	1974-06-01	0.0816286	0.91218	0	0	1.98485	4.97319	COPS5;ATXN7;USP34;TNFAIP3;JOSD1;TAF9B
thiol-dependent ubiquitinyl hydrolase activity (GO:0036459)	1992-07-01	0.082277	0.910585	0	0	1.86259	4.65213	COPS5;ATXN7;USP34;ZC3H12A;TNFAIP3;JOSD1;TAF9B
single-stranded telomeric DNA binding (GO:0043047)	2020-02-12	0.0838882	0.919574	0	0	4.07997	10.1113	RPA2;POT1
transcription corepressor binding (GO:0001222)	2020-02-12	0.0838882	0.910899	0	0	4.07997	10.1113	PER1;RORA
SUMO binding (GO:0032183)	2020-02-12	0.0838882	0.902386	0	0	4.07997	10.1113	CASP8AP2;USPL1
cAMP binding (GO:0030552)	2020-02-12	0.0838882	0.89403	0	0	4.07997	10.1113	PDE4D;PDE4B
RNA polymerase II transcription corepressor activity (GO:0001106)	2020-03-26	0.088063	0.929913	0	0	2.82459	6.86292	ZNF451;HDAC1;HSPA1A
transcription coactivator activity (GO:0003713)	17/291	0.0892502	0.933881	0	0	1.43009	3.45555	RB1;RNF20;CEBPA;JUN;FUS;RNF14;ACTL6A;NR1D2;RORA;MED26;NFKB2;ASXL1;COPS5;POU2AF1;JMY;CTNNB1;TAF4
steroid hormone receptor binding (GO:0035258)	1976-06-01	0.0901513	0.934813	0	0	1.93262	4.65039	RB1;NR4A2;NR4A3;RNF14;CTNNB1;PPID
nuclease activity (GO:0004518)	1959-05-01	0.0926228	0.951865	0	0	2.07456	4.93583	PGAP1;ZC3H12A;RNASE6;RNASE2;SAMHD1
beta-tubulin binding (GO:0048487)	2020-03-27	0.0962009	0.979887	0	0	2.71998	6.36833	GABARAPL1;RACGAP1;CCT5
cyclin-dependent protein serine/threonine kinase regulator activity (GO:0016538)	2020-03-27	0.0962009	0.971292	0	0	2.71998	6.36833	CDKN1A;CCNT1;CCNL1
RNA polymerase II core promoter sequence-specific DNA binding (GO:0000979)	2020-03-27	0.0962009	0.962846	0	0	2.71998	6.36833	STAT1;POU2AF1;FOS
protein kinase A catalytic subunit binding (GO:0034236)	2020-02-13	0.0965423	0.957933	0	0	3.76612	8.80435	PRKAR1A;CSK
GTPase inhibitor activity (GO:0005095)	2020-02-13	0.0965423	0.949745	0	0	3.76612	8.80435	RHOH;IQGAP1
tRNA methyltransferase activity (GO:0008175)	2020-02-13	0.0965423	0.941697	0	0	3.76612	8.80435	METTL2B;METTL2A
kinesin binding (GO:0019894)	2020-03-28	0.104632	1	0	0	2.62284	5.92055	SPAG9;AP1G1;PRC1
phosphotyrosine residue binding (GO:0001784)	2020-03-29	0.113341	1	0	0	2.53239	5.51392	HCK;YES1;SAMSN1
immunoglobulin receptor binding (GO:0034987)	1981-06-01	0.113467	1	0	0	1.81332	3.94622	IGHG2;IGKC;FES;IGHV3-23;IGLC1;IGHA2
DNA binding (GO:0003677)	44/893	0.114144	1	0	0	1.20617	2.61775	HIST2H2AA3;RB1;CEBPA;CCNT1;HIST1H2BJ;CREM;RORA;DDX60;CHD2;AFF4;HIF1A;PHF6;ARNTL;SCML1;ZMYM2;IFI16;NFIL3;MYC;ZC3H12A;NLRP3;EGR1;MEF2C;JUN;PARP1;STAT1;RPA2;FLI1;HIST2H2BE;NR4A2;SFPQ;TFCP2;NR4A3;AIM2;MSH2;DDIT3;BHLHE40;IRF2;MAFF;ZNF559;FOSB;TLR8;TAF4;TP53;GZF1
nucleobase-containing compound kinase activity (GO:0019205)	2020-03-30	0.122314	1	0	0	2.44798	5.14361	NME6;CMPK2;DCK
G-protein coupled chemoattractant receptor activity (GO:0001637)	2020-02-15	0.123276	1	0	0	3.26397	6.83258	CX3CR1;CCR2
transcription corepressor activity (GO:0003714)	12/203	0.128531	1	0	0	1.44708	2.96881	CASP8AP2;ZNF451;CTBP2;NFIL3;HDAC1;DDIT3;BHLHE40;TAF9B;MXD1;TRIM22;ATF3;HSPA1A
RNA polymerase II transcription cofactor activity (GO:0001104)	1984-06-01	0.128781	1	0	0	1.74856	3.58391	ZNF451;HDAC1;POU2AF1;CTNNB1;MED26;HSPA1A
secondary active transmembrane transporter activity (GO:0015291)	1966-05-01	0.132089	1	0	0	1.85453	3.75408	SLC7A5;SLC22A3;SLC46A2;SLC20A1;SLC26A6
retinoic acid receptor binding (GO:0042974)	2020-02-16	0.137236	1	0	0	3.05998	6.07727	ASXL1;NR4A2
phosphatidylinositol-3,4,5-trisphosphate binding (GO:0005547)	1932-03-01	0.140992	1	0	0	2.29498	4.49598	ZFYVE16;RACGAP1;IQGAP1
cyclin-dependent protein serine/threonine kinase activity (GO:0004693)	1933-03-01	0.150668	1	0	0	2.22544	4.21203	CDK17;CDKN1A;CDK13
monovalent inorganic cation transmembrane transporter activity (GO:0015077)	2020-02-17	0.15152	1	0	0	2.87998	5.43462	TRAPPC10;ATP6V1B2
chemokine binding (GO:0019956)	2020-02-17	0.15152	1	0	0	2.87998	5.43462	CX3CR1;ZFP36
cyclin-dependent protein kinase activity (GO:0097472)	1934-03-01	0.160548	1	0	0	2.15998	3.95096	CDK17;CDKN1A;CDK13
SUMO transferase activity (GO:0019789)	2020-02-18	0.166078	1	0	0	2.71998	4.88318	RANBP2;ZNF451
NAD+ ADP-ribosyltransferase activity (GO:0003950)	2020-02-18	0.166078	1	0	0	2.71998	4.88318	PARP1;TIPARP
nucleoside diphosphate kinase activity (GO:0004550)	2020-02-18	0.166078	1	0	0	2.71998	4.88318	NME6;CMPK2
transcriptional activator activity, RNA polymerase II distal enhancer sequence-specific binding (GO:0001205)	2020-02-18	0.166078	1	0	0	2.71998	4.88318	MEF2C;REL
Rho GTPase binding (GO:0017048)	1972-05-01	0.17093	1	0	0	1.69999	3.00303	CYFIP1;DOCK4;LRRK2;RHOH;WHAMM
protein phosphatase binding (GO:0019903)	1992-06-01	0.174047	1	0	0	1.59651	2.79139	PPP1R15A;EIF2AK3;RPA2;CTNNB1;IQGAP1;TP53
protein serine/threonine kinase activity (GO:0004674)	19/368	0.176419	1	0	0	1.2639	2.19273	CDK17;MAP3K2;PLK3;CDKN1A;CCNT1;RIPK2;PLK2;LRRK2;NEK7;EIF2AK3;CLK4;CLK1;PELI1;SIK1;MAP3K8;TNIK;CDK13;SGK1;PRKACB
RNA polymerase binding (GO:0070063)	2020-02-19	0.180863	1	0	0	2.57682	4.40641	ZFP36;CCNT1
cadherin binding involved in cell-cell adhesion (GO:0098641)	2020-02-19	0.180863	1	0	0	2.57682	4.40641	RAB10;S100A11
RNA polymerase II transcription factor activity, sequence-specific transcription regulatory region DNA binding (GO:0001133)	2020-02-19	0.180863	1	0	0	2.57682	4.40641	NR1D2;RORA
phosphoprotein phosphatase activity (GO:0004721)	8/136	0.192964	1	0	0	1.43999	2.36915	DUSP4;MINPP1;PPP2CB;DUSP2;DUSP10;PTPN6;DUSP6;DUSP7
glucose transmembrane transporter activity (GO:0005355)	2020-02-20	0.195833	1	0	0	2.44798	3.99141	SLC2A14;SLC2A3
mitogen-activated protein kinase binding (GO:0051019)	2020-02-20	0.195833	1	0	0	2.44798	3.99141	DUSP10;NBR1
phospholipid-translocating ATPase activity (GO:0004012)	2020-02-20	0.195833	1	0	0	2.44798	3.99141	ATP8B1;ATP10D
protein heterodimerization activity (GO:0046982)	14/265	0.19735	1	0	0	1.29327	2.09869	MEF2C;JUN;GCA;BCL2A1;GADD45A;FOS;HIF1A;VEGFA;NR4A2;DDIT3;BHLHE40;TP53;TLR4;ATF3
mRNA binding (GO:0003729)	10/179	0.197734	1	0	0	1.36759	2.21663	RNF20;ZFP36;ZC3H12A;SAMD4B;TDRD7;TP53;MRPL13;CCT5;DCP1B;CRYZ
thiol-dependent ubiquitin-specific protease activity (GO:0004843)	1976-05-01	0.198993	1	0	0	1.61051	2.60015	COPS5;USP34;ZC3H12A;TNFAIP3;JOSD1
endopeptidase activity (GO:0004175)	18/354	0.201238	1	0	0	1.24474	1.99564	IGHV3-23;USP34;OMA1;PSMB9;PSMA5;NLN;IGKV2D-28;IGHG2;IGKC;IGKV1-17;IGKV2-28;IGLV1-44;IGKV4-1;TRAPPC12;CASP1;ATG4C;IGLC1;CTSC
ribosome binding (GO:0043022)	1938-03-01	0.201817	1	0	0	1.93262	3.09295	ZC3H12A;SBDS;MTIF3
purine ribonucleoside binding (GO:0032550)	9/159	0.203336	1	0	0	1.38565	2.20719	RAB10;RIT1;TUBB2A;LRRK2;MX2;RAB12;RHOH;GIMAP7;GBP1
regulatory region DNA binding (GO:0000975)	12/224	0.206834	1	0	0	1.31142	2.06658	CEBPA;MEF2C;JUN;SFPQ;HDAC1;DDIT3;FOS;CDK13;TAF9B;TP53;ATF3;SMAD7
anion:anion antiporter activity (GO:0015301)	2020-02-21	0.210948	1	0	0	2.33141	3.62801	SLC25A11;SLC26A6
sialyltransferase activity (GO:0008373)	2020-02-21	0.210948	1	0	0	2.33141	3.62801	ST6GAL1;ST8SIA4
protein binding involved in cell-cell adhesion (GO:0098632)	2020-02-21	0.210948	1	0	0	2.33141	3.62801	RAB10;S100A11
cyclic nucleotide binding (GO:0030551)	2020-02-21	0.210948	1	0	0	2.33141	3.62801	PDE4D;PDE4B
AU-rich element binding (GO:0017091)	2020-02-21	0.210948	1	0	0	2.33141	3.62801	ZFP36;ZC3H12A
chemokine receptor activity (GO:0004950)	2020-02-21	0.210948	1	0	0	2.33141	3.62801	CX3CR1;CCR2
GTPase activator activity (GO:0005096)	13/249	0.220044	1	0	0	1.27806	1.9349	RANBP2;JUN;DOCK4;LRRK2;TBC1D9;IQGAP1;RGPD4;TBCK;ARHGAP30;OPHN1;RACGAP1;RGS1;ALDH1A1
7SK snRNA binding (GO:0097322)	2020-01-06	0.221416	1	0	0	4.07997	6.15142	CCNT1
alpha-sialidase activity (GO:0016997)	2020-01-06	0.221416	1	0	0	4.07997	6.15142	GLB1
vascular endothelial growth factor receptor 2 binding (GO:0043184)	2020-01-06	0.221416	1	0	0	4.07997	6.15142	VEGFA
beta-galactosidase activity (GO:0004565)	2020-01-06	0.221416	1	0	0	4.07997	6.15142	GLB1
prostaglandin E receptor activity (GO:0004957)	2020-01-06	0.221416	1	0	0	4.07997	6.15142	PTGER2
leukotriene receptor activity (GO:0004974)	2020-01-06	0.221416	1	0	0	4.07997	6.15142	CYSLTR1
hyalurononglucosaminidase activity (GO:0004415)	2020-01-06	0.221416	1	0	0	4.07997	6.15142	MGEA5
Y-form DNA binding (GO:0000403)	2020-01-06	0.221416	1	0	0	4.07997	6.15142	MSH2
cAMP-dependent protein kinase activity (GO:0004691)	2020-01-06	0.221416	1	0	0	4.07997	6.15142	PRKACB
cysteinyl leukotriene receptor activity (GO:0001631)	2020-01-06	0.221416	1	0	0	4.07997	6.15142	CYSLTR1
alpha-N-acetylneuraminate alpha-2,8-sialyltransferase activity (GO:0003828)	2020-01-06	0.221416	1	0	0	4.07997	6.15142	ST8SIA4
iron ion transmembrane transporter activity (GO:0005381)	2020-01-06	0.221416	1	0	0	4.07997	6.15142	SLC25A37
exo-alpha-sialidase activity (GO:0004308)	2020-01-06	0.221416	1	0	0	4.07997	6.15142	GLB1
histone methyltransferase binding (GO:1990226)	2020-01-06	0.221416	1	0	0	4.07997	6.15142	CBX1
peroxisome proliferator activated receptor binding (GO:0042975)	2020-01-06	0.221416	1	0	0	4.07997	6.15142	ASXL1
phosphoserine residue binding (GO:0050815)	2020-01-06	0.221416	1	0	0	4.07997	6.15142	YWHAB
DNA insertion or deletion binding (GO:0032135)	2020-01-06	0.221416	1	0	0	4.07997	6.15142	MSH2
polynucleotide adenylyltransferase activity (GO:0004652)	2020-01-06	0.221416	1	0	0	4.07997	6.15142	PAPD4
DNA ligase (ATP) activity (GO:0003910)	2020-01-06	0.221416	1	0	0	4.07997	6.15142	PARP1
hydrolase activity, acting on carbon-nitrogen (but not peptide) bonds, in cyclic amides (GO:0016812)	2020-01-06	0.221416	1	0	0	4.07997	6.15142	DPYSL2
azole transmembrane transporter activity (GO:1901474)	2020-01-06	0.221416	1	0	0	4.07997	6.15142	SLC19A2
inositol trisphosphate kinase activity (GO:0051766)	2020-01-06	0.221416	1	0	0	4.07997	6.15142	ITPKB
exoribonuclease activity (GO:0004532)	2020-01-06	0.221416	1	0	0	4.07997	6.15142	ZC3H12A
dopamine transmembrane transporter activity (GO:0005329)	2020-01-06	0.221416	1	0	0	4.07997	6.15142	SLC22A3
phospholipase activator activity (GO:0016004)	2020-01-06	0.221416	1	0	0	4.07997	6.15142	CCL3
protein carboxyl O-methyltransferase activity (GO:0051998)	2020-01-06	0.221416	1	0	0	4.07997	6.15142	PCMT1
hormone receptor binding (GO:0051427)	1940-03-01	0.2233	1	0	0	1.83599	2.75258	STAT1;CTNNB1;HIF1A
phosphatidylinositol binding (GO:0035091)	6/100	0.224805	1	0	0	1.46879	2.1922	EEA1;ZFYVE16;FES;RUFY2;SNX9;MITD1
phosphatidylinositol-4-phosphate binding (GO:0070273)	2020-02-22	0.226172	1	0	0	2.22544	3.30802	GOLPH3L;ARFIP1
bHLH transcription factor binding (GO:0043425)	2020-02-22	0.226172	1	0	0	2.22544	3.30802	LMO2;BHLHE40
GTPase regulator activity (GO:0030695)	14/275	0.235979	1	0	0	1.24624	1.79959	RANBP2;JUN;DOCK4;LRRK2;RHOH;TBC1D9;IQGAP1;RGPD4;TBCK;ARHGAP30;OPHN1;RACGAP1;RGS1;ALDH1A1
phosphatidylinositol phosphate binding (GO:1901981)	1981-05-01	0.236059	1	0	0	1.5111	2.18154	ZFYVE16;RACGAP1;GOLPH3L;ARFIP1;IQGAP1
endoribonuclease activity (GO:0004521)	2020-02-23	0.24147	1	0	0	2.12868	3.02488	LACTB2;ZC3H12A
androgen receptor binding (GO:0050681)	1942-03-01	0.245203	1	0	0	1.74856	2.45789	RB1;RNF14;CTNNB1
ubiquitin binding (GO:0043130)	1962-04-01	0.247108	1	0	0	1.57934	2.20781	UBXN2A;NBR1;TNFAIP3;UBE2L6
protein tyrosine phosphatase activity (GO:0004725)	1962-04-01	0.247108	1	0	0	1.57934	2.20781	DUSP4;PTPN6;DUSP6;DUSP7
DEAD/H-box RNA helicase binding (GO:0017151)	2020-01-07	0.253231	1	0	0	3.49711	4.80313	POT1
NEDD8-specific protease activity (GO:0019784)	2020-01-07	0.253231	1	0	0	3.49711	4.80313	COPS5
DNA ligase activity (GO:0003909)	2020-01-07	0.253231	1	0	0	3.49711	4.80313	PARP1
quaternary ammonium group transmembrane transporter activity (GO:0015651)	2020-01-07	0.253231	1	0	0	3.49711	4.80313	SLC22A3
AT DNA binding (GO:0003680)	2020-01-07	0.253231	1	0	0	3.49711	4.80313	MEF2C
beta-N-acetylglucosaminylglycopeptide beta-1,4-galactosyltransferase activity (GO:0003831)	2020-01-07	0.253231	1	0	0	3.49711	4.80313	B4GALT1
lipase activator activity (GO:0060229)	2020-01-07	0.253231	1	0	0	3.49711	4.80313	CCL3
interleukin-6 receptor binding (GO:0005138)	2020-01-07	0.253231	1	0	0	3.49711	4.80313	PYCARD
cAMP-dependent protein kinase regulator activity (GO:0008603)	2020-01-07	0.253231	1	0	0	3.49711	4.80313	PRKAR1A
cAMP response element binding (GO:0035497)	2020-01-07	0.253231	1	0	0	3.49711	4.80313	JUN
queuine tRNA-ribosyltransferase activity (GO:0008479)	2020-01-07	0.253231	1	0	0	3.49711	4.80313	TXNDC9
phosphofructokinase activity (GO:0008443)	2020-01-07	0.253231	1	0	0	3.49711	4.80313	PFKFB3
retinal dehydrogenase activity (GO:0001758)	2020-01-07	0.253231	1	0	0	3.49711	4.80313	ALDH1A1
SUMO-specific protease activity (GO:0016929)	2020-01-07	0.253231	1	0	0	3.49711	4.80313	USPL1
myosin heavy chain binding (GO:0032036)	2020-01-07	0.253231	1	0	0	3.49711	4.80313	CORO1A
sodium-dependent phosphate transmembrane transporter activity (GO:0015321)	2020-01-07	0.253231	1	0	0	3.49711	4.80313	SLC20A1
vascular endothelial growth factor-activated receptor activity (GO:0005021)	2020-01-07	0.253231	1	0	0	3.49711	4.80313	FLT1
leucine binding (GO:0070728)	2020-01-07	0.253231	1	0	0	3.49711	4.80313	SESN2
GTP binding (GO:0005525)	8/147	0.253256	1	0	0	1.33223	1.82963	RAB10;RIT1;TUBB2A;LRRK2;MX2;RHOH;GIMAP7;GBP1
rRNA binding (GO:0019843)	1943-03-01	0.25628	1	0	0	1.70789	2.32527	EMG1;MRPL18;SBDS
UDP-galactosyltransferase activity (GO:0035250)	2020-02-24	0.256811	1	0	0	2.03998	2.77319	B4GALT1;B3GNT5
DNA secondary structure binding (GO:0000217)	2020-02-24	0.256811	1	0	0	2.03998	2.77319	MSH2;POT1
guanyl ribonucleotide binding (GO:0032561)	9/170	0.260191	1	0	0	1.29599	1.74484	RAB10;RIT1;TUBB2A;LRRK2;MX2;RAB12;RHOH;GIMAP7;GBP1
purine ribonucleoside triphosphate binding (GO:0035639)	19/396	0.267589	1	0	0	1.17454	1.54839	LRRK2;MX2;ATP10D;RHOH;NLRC4;GIMAP7;RAB10;TBCK;RIT1;TUBB2A;MSH2;OAS1;OAS2;SIK1;PRKACB;TP53;GBP1;HSPA1B;HSPA1A
transcription cofactor binding (GO:0001221)	2020-02-25	0.272165	1	0	0	1.95838	2.54854	PER1;RORA
protein kinase regulator activity (GO:0019887)	6/107	0.272634	1	0	0	1.3727	1.784	CDKN1A;RGCC;CCNT1;PRKAR1A;CCNL1;TRIB1
cysteine-type peptidase activity (GO:0008234)	1965-04-01	0.274298	1	0	0	1.50645	1.94866	USP34;CASP1;ATG4C;CTSC
transition metal ion binding (GO:0046914)	19/399	0.278297	1	0	0	1.1657	1.49102	ZNF331;EGR1;B4GALT1;DDX58;SCD5;MEFV;SAMHD1;IKZF5;JMJD6;EEA1;IL1A;RNF125;ZMYM2;LACTB2;TNFSF10;TP53;ZNF146;MSRB1;LTF
rRNA methyltransferase activity (GO:0008649)	2020-01-08	0.283747	1	0	0	3.05998	3.85457	EMG1
pre-mRNA 3'-splice site binding (GO:0030628)	2020-01-08	0.283747	1	0	0	3.05998	3.85457	U2AF1
3-chloroallyl aldehyde dehydrogenase activity (GO:0004028)	2020-01-08	0.283747	1	0	0	3.05998	3.85457	ALDH1A1
signal recognition particle binding (GO:0005047)	2020-01-08	0.283747	1	0	0	3.05998	3.85457	LTF
oxidized DNA binding (GO:0032356)	2020-01-08	0.283747	1	0	0	3.05998	3.85457	MSH2
phospholipase inhibitor activity (GO:0004859)	2020-01-08	0.283747	1	0	0	3.05998	3.85457	ANXA4
C-C chemokine binding (GO:0019957)	2020-01-08	0.283747	1	0	0	3.05998	3.85457	ZFP36
mismatched DNA binding (GO:0030983)	2020-01-08	0.283747	1	0	0	3.05998	3.85457	MSH2
cyclic nucleotide-dependent protein kinase activity (GO:0004690)	2020-01-08	0.283747	1	0	0	3.05998	3.85457	PRKACB
3-hydroxyacyl-CoA dehydrogenase activity (GO:0003857)	2020-01-08	0.283747	1	0	0	3.05998	3.85457	HSD17B4
protein phosphatase activator activity (GO:0072542)	2020-01-08	0.283747	1	0	0	3.05998	3.85457	PPP1R15A
galactosidase activity (GO:0015925)	2020-01-08	0.283747	1	0	0	3.05998	3.85457	GLB1
type I transforming growth factor beta receptor binding (GO:0034713)	2020-01-08	0.283747	1	0	0	3.05998	3.85457	SMAD7
mismatch repair complex binding (GO:0032404)	2020-01-08	0.283747	1	0	0	3.05998	3.85457	MSH2
phosphatidylcholine transporter activity (GO:0008525)	2020-01-08	0.283747	1	0	0	3.05998	3.85457	PCTP
oxidoreductase activity, acting on a sulfur group of donors, NAD(P) as acceptor (GO:0016668)	2020-01-08	0.283747	1	0	0	3.05998	3.85457	PRDX3
pyrimidine nucleotide-sugar transmembrane transporter activity (GO:0015165)	2020-01-08	0.283747	1	0	0	3.05998	3.85457	SLC35A1
monoamine transmembrane transporter activity (GO:0008504)	2020-01-08	0.283747	1	0	0	3.05998	3.85457	SLC22A3
bioactive lipid receptor activity (GO:0045125)	2020-01-08	0.283747	1	0	0	3.05998	3.85457	LPAR6
enoyl-CoA hydratase activity (GO:0004300)	2020-01-08	0.283747	1	0	0	3.05998	3.85457	ECHDC1
tumor necrosis factor receptor superfamily binding (GO:0032813)	2020-02-26	0.287507	1	0	0	1.88306	2.34725	CASP8AP2;STAT1
calcium channel regulator activity (GO:0005246)	2020-02-26	0.287507	1	0	0	1.88306	2.34725	TSPAN13;SGK1
damaged DNA binding (GO:0003684)	1946-03-01	0.28986	1	0	0	1.59651	1.97705	MSH2;RPA2;TP53
myosin binding (GO:0017022)	1946-03-01	0.28986	1	0	0	1.59651	1.97705	PYCARD;RAB10;CORO1A
methyltransferase activity (GO:0008168)	1967-04-01	0.292692	1	0	0	1.46148	1.79563	METTL2B;METTL2A;METTL7A;COQ5
S-adenosylmethionine-dependent methyltransferase activity (GO:0008757)	1947-03-01	0.301131	1	0	0	1.56254	1.87538	METTL2B;PCMT1;METTL2A
protein phosphatase regulator activity (GO:0019888)	1947-03-01	0.301131	1	0	0	1.56254	1.87538	PPP1R15A;PPP1R16B;UBXN2A
Hsp70 protein binding (GO:0030544)	2020-02-27	0.302812	1	0	0	1.81332	2.16627	DNAJB14;PPID
phospholipid transporter activity (GO:0005548)	1948-03-01	0.312424	1	0	0	1.52999	1.77998	ATP8B1;ATP10D;PCTP
sterol binding (GO:0032934)	1948-03-01	0.312424	1	0	0	1.52999	1.77998	STARD4;GPR183;RORA
RNA 7-methylguanosine cap binding (GO:0000340)	2020-01-09	0.313017	1	0	0	2.71998	3.15925	CYFIP1
chloride channel inhibitor activity (GO:0019869)	2020-01-09	0.313017	1	0	0	2.71998	3.15925	STX7
ribonuclease P activity (GO:0004526)	2020-01-09	0.313017	1	0	0	2.71998	3.15925	POP5
hydrogen-exporting ATPase activity, phosphorylative mechanism (GO:0008553)	2020-01-09	0.313017	1	0	0	2.71998	3.15925	ATP6V1C1
siRNA binding (GO:0035197)	2020-01-09	0.313017	1	0	0	2.71998	3.15925	TLR7
phosphatase activator activity (GO:0019211)	2020-01-09	0.313017	1	0	0	2.71998	3.15925	PPP1R15A
retinoid X receptor binding (GO:0046965)	2020-01-09	0.313017	1	0	0	2.71998	3.15925	NR4A2
adenine nucleotide transmembrane transporter activity (GO:0000295)	2020-01-09	0.313017	1	0	0	2.71998	3.15925	SLC35B3
5S rRNA binding (GO:0008097)	2020-01-09	0.313017	1	0	0	2.71998	3.15925	MRPL18
inositol tetrakisphosphate phosphatase activity (GO:0052743)	2020-01-09	0.313017	1	0	0	2.71998	3.15925	MINPP1
cAMP-dependent protein kinase inhibitor activity (GO:0004862)	2020-01-09	0.313017	1	0	0	2.71998	3.15925	PRKAR1A
ATP-dependent DNA helicase activity (GO:0004003)	2020-02-28	0.318056	1	0	0	1.74856	2.00302	CHD2;CHD1
inorganic anion exchanger activity (GO:0005452)	2020-02-28	0.318056	1	0	0	1.74856	2.00302	SLC22A3;SLC26A6
channel activity (GO:0015267)	2020-02-28	0.318056	1	0	0	1.74856	2.00302	BCL2A1;PRF1
RNA polymerase II repressing transcription factor binding (GO:0001103)	2020-02-28	0.318056	1	0	0	1.74856	2.00302	MKKS;HDAC1
organic anion transmembrane transporter activity (GO:0008514)	1970-04-01	0.320557	1	0	0	1.39885	1.59146	SLC35B3;SLC22A3;SLC35A1;SLC26A6
cytokine receptor binding (GO:0005126)	7/137	0.32756	1	0	0	1.25079	1.39599	PYCARD;IL1A;IL1B;OSM;TLR5;PGF;VEGFA
nucleosomal DNA binding (GO:0031492)	2020-02-29	0.33322	1	0	0	1.68826	1.85532	HDAC1;ACTL6A
store-operated calcium channel activity (GO:0015279)	2020-01-10	0.341093	1	0	0	2.44798	2.63305	ORAI3
prostaglandin receptor activity (GO:0004955)	2020-01-10	0.341093	1	0	0	2.44798	2.63305	PTGER2
sodium:phosphate symporter activity (GO:0005436)	2020-01-10	0.341093	1	0	0	2.44798	2.63305	SLC20A1
oxidoreductase activity, acting on a sulfur group of donors, disulfide as acceptor (GO:0016671)	2020-01-10	0.341093	1	0	0	2.44798	2.63305	MSRB1
death receptor binding (GO:0005123)	2020-01-10	0.341093	1	0	0	2.44798	2.63305	CASP8AP2
NADPH binding (GO:0070402)	2020-01-10	0.341093	1	0	0	2.44798	2.63305	CRYZ
galactosyltransferase activity (GO:0008378)	2020-01-10	0.341093	1	0	0	2.44798	2.63305	B4GALT1
protein kinase C activity (GO:0004697)	2020-01-10	0.341093	1	0	0	2.44798	2.63305	CCL3
lipase inhibitor activity (GO:0055102)	2020-01-10	0.341093	1	0	0	2.44798	2.63305	ANXA4
long-chain fatty acid-CoA ligase activity (GO:0004467)	2020-01-10	0.341093	1	0	0	2.44798	2.63305	ACSL1
N-acetyllactosaminide beta-1,3-N-acetylglucosaminyltransferase activity (GO:0008532)	2020-01-10	0.341093	1	0	0	2.44798	2.63305	B3GNT5
oxidoreductase activity, oxidizing metal ions, NAD or NADP as acceptor (GO:0016723)	2020-01-10	0.341093	1	0	0	2.44798	2.63305	CYBRD1
cyclic-nucleotide phosphodiesterase activity (GO:0004112)	2020-01-10	0.341093	1	0	0	2.44798	2.63305	PDE4D
Tat protein binding (GO:0030957)	2020-01-10	0.341093	1	0	0	2.44798	2.63305	GABARAPL1
cyclin-dependent protein serine/threonine kinase inhibitor activity (GO:0004861)	2020-01-10	0.341093	1	0	0	2.44798	2.63305	CDKN1A
leucine zipper domain binding (GO:0043522)	2020-01-10	0.341093	1	0	0	2.44798	2.63305	DDIT3
Rab guanyl-nucleotide exchange factor activity (GO:0017112)	1951-03-01	0.346322	1	0	0	1.43999	1.52694	DENND2D;TRAPPC10;TRAPPC12
hydrogen ion transmembrane transporter activity (GO:0015078)	1951-03-01	0.346322	1	0	0	1.43999	1.52694	ATP6V1A;ATP6V1B2;ATP6V1C1
GDP binding (GO:0019003)	1951-03-01	0.346322	1	0	0	1.43999	1.52694	RAB10;RAB12;GBP1
protein serine/threonine kinase inhibitor activity (GO:0030291)	1930-02-01	0.348285	1	0	0	1.63199	1.72131	CDKN1A;PRKAR1A
NADP binding (GO:0050661)	1930-02-01	0.348285	1	0	0	1.63199	1.72131	DPYD;CRYZ
endonuclease activity (GO:0004519)	1973-04-01	0.348603	1	0	0	1.34136	1.41355	LACTB2;ZC3H12A;RNASE6;RNASE2
tubulin binding (GO:0015631)	12/255	0.349527	1	0	0	1.15199	1.21094	EML4;GABARAPL1;RACGAP1;LRRK2;MX2;MX1;SBDS;WHAMM;PHF6;CCT5;SKA2;NDEL1
protease binding (GO:0002020)	6/118	0.351736	1	0	0	1.24474	1.30059	PYCARD;RIPK2;TNFAIP3;SERPINB9;CARD16;TP53
zinc ion binding (GO:0008270)	14/302	0.352331	1	0	0	1.13483	1.18383	ZNF331;EGR1;DDX58;MEFV;SAMHD1;IKZF5;EEA1;RNF125;ZMYM2;LACTB2;TNFSF10;TP53;ZNF146;MSRB1
adenyl ribonucleotide binding (GO:0032559)	13/279	0.353472	1	0	0	1.14064	1.18621	PDE4D;ATP10D;NLRC4;TBCK;MSH2;OAS1;OAS2;PDE4B;SIK1;PRKACB;TP53;HSPA1B;HSPA1A
ATP-dependent microtubule motor activity, plus-end-directed (GO:0008574)	1931-02-01	0.363233	1	0	0	1.57934	1.59942	DYNC1I2;DYNLL1
oxalate transmembrane transporter activity (GO:0019531)	2020-01-11	0.368023	1	0	0	2.22544	2.22457	SLC26A6
4 iron, 4 sulfur cluster binding (GO:0051539)	2020-01-11	0.368023	1	0	0	2.22544	2.22457	RSAD2
protein phosphatase 1 binding (GO:0008157)	2020-01-11	0.368023	1	0	0	2.22544	2.22457	PPP1R15A
tumor necrosis factor receptor binding (GO:0005164)	2020-01-11	0.368023	1	0	0	2.22544	2.22457	STAT1
intramolecular oxidoreductase activity, transposing C=C bonds (GO:0016863)	2020-01-11	0.368023	1	0	0	2.22544	2.22457	IDI1
hexosaminidase activity (GO:0015929)	2020-01-11	0.368023	1	0	0	2.22544	2.22457	MGEA5
Lys63-specific deubiquitinase activity (GO:0061578)	2020-01-11	0.368023	1	0	0	2.22544	2.22457	TNFAIP3
MAP kinase kinase kinase kinase activity (GO:0008349)	2020-01-11	0.368023	1	0	0	2.22544	2.22457	TNIK
calcium-dependent protein serine/threonine kinase activity (GO:0009931)	2020-01-11	0.368023	1	0	0	2.22544	2.22457	CCL3
estrogen receptor binding (GO:0030331)	1932-02-01	0.378049	1	0	0	1.52999	1.48827	CTNNB1;PPID
iron ion binding (GO:0005506)	1954-03-01	0.380055	1	0	0	1.35999	1.31571	SCD5;JMJD6;LTF
RNA binding (GO:0003723)	59/1387	0.391231	1	0	0	1.04132	0.977232	TFRC;CHD2;IFIT1;PHF6;ZFP36;ZC3H12A;CHCHD1;HIST1H1C;MRPS28;PARP1;DDX58;PTBP2;JMJD6;FAM133B;SFPQ;OAS1;LACTB2;OAS2;SBDS;TLR8;SRSF4;SNRPA1;TLR7;KCTD12;SREK1;SLC25A11;GRN;MRPS31;U2AF1;MRPL15;MTIF3;DDX60;SAMHD1;C1ORF52;MRPL13;CORO1A;KRCC1;SAMSN1;GSPT1;EMG1;IFI16;PRDX1;TRA2A;SRSF11;RBM38;RBM39;JUN;PRPF38B;TAF15;FUS;KRR1;SAMD4B;RSRC2;TDRD7;SCAF4;CDK13;HSPA1B;HSPA1A;DCP1B
racemase and epimerase activity, acting on carbohydrates and derivatives (GO:0016857)	2020-01-12	0.393853	1	0	0	2.03998	1.90081	PHACTR1
BMP receptor binding (GO:0070700)	2020-01-12	0.393853	1	0	0	2.03998	1.90081	PYCARD
wide pore channel activity (GO:0022829)	2020-01-12	0.393853	1	0	0	2.03998	1.90081	PRF1
RNA polymerase II basal transcription factor binding (GO:0001091)	2020-01-12	0.393853	1	0	0	2.03998	1.90081	TP53
metalloendopeptidase inhibitor activity (GO:0008191)	2020-01-12	0.393853	1	0	0	2.03998	1.90081	RECK
symporter activity (GO:0015293)	2020-01-12	0.393853	1	0	0	2.03998	1.90081	SLC46A2
UDP-galactose:beta-N-acetylglucosamine beta-1,3-galactosyltransferase activity (GO:0008499)	2020-01-12	0.393853	1	0	0	2.03998	1.90081	B3GNT5
sulfate transmembrane transporter activity (GO:0015116)	2020-01-12	0.393853	1	0	0	2.03998	1.90081	SLC26A6
transferase activity, transferring acyl groups other than amino-acyl groups (GO:0016747)	1956-03-01	0.402338	1	0	0	1.31142	1.194	DBT;ZDHHC16;LCLAT1
microtubule binding (GO:0008017)	9/195	0.402496	1	0	0	1.12984	1.02823	EML4;RACGAP1;LRRK2;MX2;MX1;SBDS;WHAMM;SKA2;NDEL1
cadherin binding (GO:0045296)	14/313	0.402707	1	0	0	1.09494	0.995902	TXNDC9;STAT1;YWHAB;IDH1;AHSA1;IQGAP1;RAB10;PCMT1;PRDX1;CTNNB1;ARFIP1;SNX9;S100A11;HSPA1A
serine-type endopeptidase activity (GO:0004252)	9/196	0.408346	1	0	0	1.12407	1.00676	IGKV2D-28;IGHG2;IGKC;IGKV1-17;IGKV2-28;IGHV3-23;IGLV1-44;IGKV4-1;IGLC1
magnesium ion binding (GO:0000287)	6/127	0.41773	1	0	0	1.15653	1.00955	MSH2;IDH1;ATP10D;SIK1;NLRC4;PRKACB
carbohydrate kinase activity (GO:0019200)	2020-01-13	0.418629	1	0	0	1.88306	1.63971	NAGK
phosphate ion transmembrane transporter activity (GO:0015114)	2020-01-13	0.418629	1	0	0	1.88306	1.63971	SLC20A1
hexose transmembrane transporter activity (GO:0015149)	2020-01-13	0.418629	1	0	0	1.88306	1.63971	SLC2A3
glycine binding (GO:0016594)	2020-01-13	0.418629	1	0	0	1.88306	1.63971	ALAS2
platelet-derived growth factor receptor binding (GO:0005161)	2020-01-13	0.418629	1	0	0	1.88306	1.63971	VEGFA
tRNA-specific ribonuclease activity (GO:0004549)	2020-01-13	0.418629	1	0	0	1.88306	1.63971	POP5
histone demethylase activity (H3-K9 specific) (GO:0032454)	2020-01-13	0.418629	1	0	0	1.88306	1.63971	JMJD1C
ubiquitin-ubiquitin ligase activity (GO:0034450)	2020-01-13	0.418629	1	0	0	1.88306	1.63971	PELI1
phosphatidylinositol phosphate 5-phosphatase activity (GO:0034595)	2020-01-13	0.418629	1	0	0	1.88306	1.63971	FIG4
G-protein coupled photoreceptor activity (GO:0008020)	2020-01-13	0.418629	1	0	0	1.88306	1.63971	OPN3
RNA stem-loop binding (GO:0035613)	2020-01-13	0.418629	1	0	0	1.88306	1.63971	ZC3H12A
neuropeptide receptor activity (GO:0008188)	1935-02-01	0.42157	1	0	0	1.39885	1.20828	CYSLTR1;GPR84
GTPase activity (GO:0003924)	10/222	0.421832	1	0	0	1.10269	0.951787	RAB10;RIT1;LRRK2;MX2;RAB12;MX1;RHOH;GIMAP7;GBP1;GSPT1
kinase inhibitor activity (GO:0019210)	1959-03-01	0.435305	1	0	0	1.24474	1.03526	CDKN1A;RHOH;TRIB1
snRNA binding (GO:0017069)	1936-02-01	0.435729	1	0	0	1.35999	1.12979	CCNT1;SNRPA1
translation initiation factor activity (GO:0003743)	1936-02-01	0.435729	1	0	0	1.35999	1.12979	COPS5;MTIF3
tropomyosin binding (GO:0005523)	2020-01-14	0.442394	1	0	0	1.74856	1.42605	PYCARD
beta-1,3-galactosyltransferase activity (GO:0048531)	2020-01-14	0.442394	1	0	0	1.74856	1.42605	B3GNT5
Rac guanyl-nucleotide exchange factor activity (GO:0030676)	2020-01-14	0.442394	1	0	0	1.74856	1.42605	SPATA13
ribosomal small subunit binding (GO:0043024)	2020-01-14	0.442394	1	0	0	1.74856	1.42605	MTIF3
protein serine/threonine/tyrosine kinase activity (GO:0004712)	2020-01-14	0.442394	1	0	0	1.74856	1.42605	SGK1
aldehyde dehydrogenase (NAD) activity (GO:0004029)	2020-01-14	0.442394	1	0	0	1.74856	1.42605	ALDH1A1
transcription coactivator binding (GO:0001223)	2020-01-14	0.442394	1	0	0	1.74856	1.42605	RORA
LRR domain binding (GO:0030275)	2020-01-14	0.442394	1	0	0	1.74856	1.42605	DDIT3
cysteine-type endopeptidase activity involved in execution phase of apoptosis (GO:0097200)	2020-01-14	0.442394	1	0	0	1.74856	1.42605	CASP1
nucleoside kinase activity (GO:0019206)	2020-01-14	0.442394	1	0	0	1.74856	1.42605	DCK
ATPase regulator activity (GO:0060590)	1938-02-01	0.46347	1	0	0	1.28841	0.990807	AHSA1;FNIP1
phosphatidylinositol-3,5-bisphosphate phosphatase activity (GO:0106018)	2020-01-15	0.465188	1	0	0	1.63199	1.24898	FIG4
acyl-CoA dehydrogenase activity (GO:0003995)	2020-01-15	0.465188	1	0	0	1.63199	1.24898	ACADM
oxidoreductase activity, acting on NAD(P)H, quinone or similar compound as acceptor (GO:0016655)	2020-01-15	0.465188	1	0	0	1.63199	1.24898	CRYZ
adrenergic receptor binding (GO:0031690)	2020-01-15	0.465188	1	0	0	1.63199	1.24898	PDE4D
syntaxin-1 binding (GO:0017075)	2020-01-15	0.465188	1	0	0	1.63199	1.24898	LRRK2
RNA polymerase II carboxy-terminal domain kinase activity (GO:0008353)	2020-01-15	0.465188	1	0	0	1.63199	1.24898	CDK13
myosin V binding (GO:0031489)	2020-01-15	0.465188	1	0	0	1.63199	1.24898	RAB10
transmembrane receptor protein tyrosine phosphatase activity (GO:0005001)	2020-01-15	0.465188	1	0	0	1.63199	1.24898	PTPN6
transmembrane receptor protein phosphatase activity (GO:0019198)	2020-01-15	0.465188	1	0	0	1.63199	1.24898	PTPN6
ATP binding (GO:0005524)	11/255	0.470328	1	0	0	1.05599	0.796562	TBCK;MSH2;OAS1;OAS2;ATP10D;SIK1;NLRC4;PRKACB;TP53;HSPA1B;HSPA1A
endopeptidase inhibitor activity (GO:0004866)	5/111	0.47677	1	0	0	1.10269	0.816788	SERPINB2;SERPINB9;CARD16;RECK;LTF
receptor tyrosine kinase binding (GO:0030971)	1939-02-01	0.477036	1	0	0	1.25537	0.929183	DOCK4;TP53
amino acid binding (GO:0016597)	1939-02-01	0.477036	1	0	0	1.25537	0.929183	ALAS2;SESN2
RNA polymerase II transcription coactivator activity (GO:0001105)	1939-02-01	0.477036	1	0	0	1.25537	0.929183	POU2AF1;CTNNB1
UDP-glycosyltransferase activity (GO:0008194)	1963-03-01	0.478144	1	0	0	1.1657	0.860108	B4GALT1;PIGA;B3GNT5
Ras GTPase binding (GO:0017016)	8/184	0.479661	1	0	0	1.06434	0.781945	RANBP2;TBCK;AP1G1;LRRK2;RHOH;TBC1D9;RGPD8;RGPD4
peptidase activator activity (GO:0016504)	2020-01-16	0.487051	1	0	0	1.52999	1.10065	CASP8AP2
peptidoglycan binding (GO:0042834)	2020-01-16	0.487051	1	0	0	1.52999	1.10065	NLRP3
transmembrane receptor protein serine/threonine kinase binding (GO:0070696)	2020-01-16	0.487051	1	0	0	1.52999	1.10065	PYCARD
four-way junction DNA binding (GO:0000400)	2020-01-16	0.487051	1	0	0	1.52999	1.10065	MSH2
DNA helicase activity (GO:0003678)	1940-02-01	0.49039	1	0	0	1.22399	0.872159	CHD2;CHD1
mitogen-activated protein kinase kinase binding (GO:0031434)	1965-03-01	0.498988	1	0	0	1.12984	0.785432	CSF1R;FLT1;TRIB1
copper ion binding (GO:0005507)	1941-02-01	0.503528	1	0	0	1.19414	0.819317	IL1A;TP53
phosphotransferase activity, phosphate group as acceptor (GO:0016776)	1941-02-01	0.503528	1	0	0	1.19414	0.819317	NME6;CMPK2
RNA cap binding (GO:0000339)	2020-01-17	0.508022	1	0	0	1.43999	0.975204	CYFIP1
cholesterol transporter activity (GO:0017127)	2020-01-17	0.508022	1	0	0	1.43999	0.975204	STARD4
antiporter activity (GO:0015297)	2020-01-17	0.508022	1	0	0	1.43999	0.975204	SLC7A5
CoA hydrolase activity (GO:0016289)	2020-01-17	0.508022	1	0	0	1.43999	0.975204	HIBCH
oxidoreductase activity, acting on the CH-CH group of donors, NAD or NADP as acceptor (GO:0016628)	2020-01-17	0.508022	1	0	0	1.43999	0.975204	DPYD
GTP-Rho binding (GO:0017049)	2020-01-17	0.508022	1	0	0	1.43999	0.975204	WHAMM
Notch binding (GO:0005112)	2020-01-17	0.508022	1	0	0	1.43999	0.975204	JAG1
low-density lipoprotein particle binding (GO:0030169)	2020-01-17	0.508022	1	0	0	1.43999	0.975204	THBS1
1-acylglycerol-3-phosphate O-acyltransferase activity (GO:0003841)	2020-01-18	0.528136	1	0	0	1.35999	0.868218	LCLAT1
fatty acid ligase activity (GO:0015645)	2020-01-18	0.528136	1	0	0	1.35999	0.868218	ACSL1
ion antiporter activity (GO:0099516)	2020-01-18	0.528136	1	0	0	1.35999	0.868218	SLC26A6
potassium channel regulator activity (GO:0015459)	1943-02-01	0.529135	1	0	0	1.1386	0.72473	KCNE3;SGK1
NADH dehydrogenase (ubiquinone) activity (GO:0008137)	1943-02-01	0.529135	1	0	0	1.1386	0.72473	NDUFA8;NDUFB3
Rac GTPase binding (GO:0048365)	1943-02-01	0.529135	1	0	0	1.1386	0.72473	CYFIP1;DOCK4
NADH dehydrogenase (quinone) activity (GO:0050136)	1943-02-01	0.529135	1	0	0	1.1386	0.72473	NDUFA8;NDUFB3
polyubiquitin modification-dependent protein binding (GO:0031593)	1943-02-01	0.529135	1	0	0	1.1386	0.72473	ZFAND6;TNFAIP3
phosphatidylinositol-4,5-bisphosphate 3-kinase activity (GO:0046934)	1968-03-01	0.529438	1	0	0	1.07999	0.686808	IRS2;EREG;HBEGF
serine-type peptidase activity (GO:0008236)	9/220	0.54606	1	0	0	1.00145	0.605901	IGKV2D-28;IGHG2;IGKC;IGKV1-17;IGKV2-28;IGHV3-23;IGLV1-44;IGKV4-1;IGLC1
lysophospholipase activity (GO:0004622)	2020-01-19	0.547429	1	0	0	1.28841	0.776296	CLC
transforming growth factor beta binding (GO:0050431)	2020-01-19	0.547429	1	0	0	1.28841	0.776296	THBS1
gamma-tubulin binding (GO:0043015)	2020-01-19	0.547429	1	0	0	1.28841	0.776296	RACGAP1
insulin receptor binding (GO:0005158)	2020-01-19	0.547429	1	0	0	1.28841	0.776296	IRS2
spectrin binding (GO:0030507)	2020-01-19	0.547429	1	0	0	1.28841	0.776296	GBP1
hydro-lyase activity (GO:0016836)	1945-02-01	0.553829	1	0	0	1.08799	0.642894	ECHDC1;HSD17B4
phosphatidylinositol bisphosphate kinase activity (GO:0052813)	1971-03-01	0.558827	1	0	0	1.03436	0.60191	IRS2;EREG;HBEGF
DNA-directed DNA polymerase activity (GO:0003887)	2020-01-20	0.565934	1	0	0	1.22399	0.69679	REV3L
organic cation transmembrane transporter activity (GO:0015101)	2020-01-20	0.565934	1	0	0	1.22399	0.69679	SLC22A3
methyl-CpG binding (GO:0008327)	2020-01-20	0.565934	1	0	0	1.22399	0.69679	ZBTB21
protein phosphatase 2A binding (GO:0051721)	2020-01-20	0.565934	1	0	0	1.22399	0.69679	TP53
lysophosphatidic acid acyltransferase activity (GO:0042171)	2020-01-20	0.565934	1	0	0	1.22399	0.69679	LCLAT1
K63-linked polyubiquitin modification-dependent protein binding (GO:0070530)	2020-01-20	0.565934	1	0	0	1.22399	0.69679	TNFAIP3
DNA-dependent ATPase activity (GO:0008094)	1972-03-01	0.568374	1	0	0	1.01999	0.576271	MSH2;CHD2;CHD1
calcium-dependent phospholipid binding (GO:0005544)	1947-02-01	0.577592	1	0	0	1.04169	0.571773	ANXA4;SYTL3
cytokine receptor activity (GO:0004896)	1973-03-01	0.577792	1	0	0	1.00602	0.551843	CX3CR1;IL1R2;CCR2
voltage-gated ion channel activity (GO:0005244)	2020-01-21	0.583684	1	0	0	1.1657	0.627611	HVCN1
steroid dehydrogenase activity, acting on the CH-OH group of donors, NAD or NADP as acceptor (GO:0033764)	2020-01-21	0.583684	1	0	0	1.1657	0.627611	HSD17B4
DNA polymerase activity (GO:0034061)	2020-01-21	0.583684	1	0	0	1.1657	0.627611	REV3L
calcium-dependent cysteine-type endopeptidase activity (GO:0004198)	2020-01-21	0.583684	1	0	0	1.1657	0.627611	GCA
oxidoreductase activity, acting on single donors with incorporation of molecular oxygen, incorporation of two atoms of oxygen (GO:0016702)	2020-01-21	0.583684	1	0	0	1.1657	0.627611	PTGS2
polypeptide N-acetylgalactosaminyltransferase activity (GO:0004653)	2020-01-21	0.583684	1	0	0	1.1657	0.627611	GALNT7
oxidoreductase activity, acting on paired donors, with incorporation or reduction of molecular oxygen, reduced flavin or flavoprotein as one donor, and incorporation of one atom of oxygen (GO:0016712)	2020-01-21	0.583684	1	0	0	1.1657	0.627611	CYP1B1
acetylgalactosaminyltransferase activity (GO:0008376)	1948-02-01	0.589121	1	0	0	1.01999	0.539702	GALNT7;B3GNT5
ATP-dependent microtubule motor activity (GO:1990939)	1948-02-01	0.589121	1	0	0	1.01999	0.539702	DYNC1I2;DYNLL1
inorganic anion transmembrane transporter activity (GO:0015103)	1948-02-01	0.589121	1	0	0	1.01999	0.539702	SLC22A3;SLC26A6
protein tyrosine kinase binding (GO:1990782)	1948-02-01	0.589121	1	0	0	1.01999	0.539702	DOCK4;TP53
kinase activity (GO:0016301)	11/280	0.59581	1	0	0	0.961707	0.498003	CDK17;MAP3K2;TBCK;ETNK1;LRRK2;EIF2AK3;CCL3;CSK;TNIK;CDK13;PRKACB
bicarbonate transmembrane transporter activity (GO:0015106)	2020-01-22	0.600708	1	0	0	1.11272	0.567093	SLC26A6
mRNA 5'-UTR binding (GO:0048027)	2020-01-22	0.600708	1	0	0	1.11272	0.567093	CCT5
fibroblast growth factor binding (GO:0017134)	2020-01-22	0.600708	1	0	0	1.11272	0.567093	THBS1
NAD binding (GO:0051287)	2020-01-22	0.600708	1	0	0	1.11272	0.567093	ALDH1A1
core promoter proximal region DNA binding (GO:0001159)	2020-01-22	0.600708	1	0	0	1.11272	0.567093	TFCP2
ATPase activity, coupled to transmembrane movement of ions, phosphorylative mechanism (GO:0015662)	2020-01-22	0.600708	1	0	0	1.11272	0.567093	ATP6V1C1
phosphatidylinositol 3-kinase activity (GO:0035004)	1976-03-01	0.60526	1	0	0	0.966308	0.48518	IRS2;EREG;HBEGF
acetylglucosaminyltransferase activity (GO:0008375)	1950-02-01	0.611472	1	0	0	0.979192	0.481651	PIGA;B3GNT5
syntaxin binding (GO:0019905)	1977-03-01	0.614149	1	0	0	0.953759	0.464975	LRRK2;STX7;SYTL3
ADP binding (GO:0043531)	2020-01-23	0.617037	1	0	0	1.06434	0.513891	MSH2
nucleotide kinase activity (GO:0019201)	2020-01-23	0.617037	1	0	0	1.06434	0.513891	CMPK2
lipoprotein particle binding (GO:0071813)	2020-01-23	0.617037	1	0	0	1.06434	0.513891	THBS1
ATPase activator activity (GO:0001671)	2020-01-23	0.617037	1	0	0	1.06434	0.513891	AHSA1
phosphatase activity (GO:0016791)	4/104	0.618842	1	0	0	0.941531	0.451845	DUSP4;MINPP1;DUSP10;HDHD2
MAP kinase kinase kinase activity (GO:0004709)	1978-03-01	0.622901	1	0	0	0.941531	0.44569	CSF1R;FLT1;MAP3K8
miRNA binding (GO:0035198)	2020-01-24	0.632699	1	0	0	1.01999	0.466912	ZC3H12A
endoribonuclease activity, producing 5'-phosphomonoesters (GO:0016891)	2020-01-24	0.632699	1	0	0	1.01999	0.466912	POP5
kinase activator activity (GO:0019209)	2020-01-24	0.632699	1	0	0	1.01999	0.466912	RGCC
death receptor activity (GO:0005035)	2020-01-24	0.632699	1	0	0	1.01999	0.466912	CD27
ammonium transmembrane transporter activity (GO:0008519)	2020-01-24	0.632699	1	0	0	1.01999	0.466912	SLC22A3
tumor necrosis factor-activated receptor activity (GO:0005031)	2020-01-24	0.632699	1	0	0	1.01999	0.466912	CD27
acetyltransferase activity (GO:0016407)	2020-01-24	0.632699	1	0	0	1.01999	0.466912	DBT
neutral amino acid transmembrane transporter activity (GO:0015175)	2020-01-24	0.632699	1	0	0	1.01999	0.466912	SLC7A5
protein transporter activity (GO:0008565)	1980-03-01	0.639995	1	0	0	0.917993	0.409695	NXT1;ZFYVE16;VPS35
sequence-specific DNA binding (GO:0043565)	15/394	0.647192	1	0	0	0.931972	0.405513	EGR1;MEF2C;ZBTB21;RORA;HIF1A;PHF6;ARNTL;NR4A2;TFCP2;NR4A3;MAFF;ZNF559;POT1;NLRP3;GZF1
oxidoreductase activity, acting on the aldehyde or oxo group of donors, NAD or NADP as acceptor (GO:0016620)	2020-01-25	0.647721	1	0	0	0.979192	0.425258	ALDH1A1
metal ion transmembrane transporter activity (GO:0046873)	2020-01-25	0.647721	1	0	0	0.979192	0.425258	TRAPPC10
actin monomer binding (GO:0003785)	2020-01-25	0.647721	1	0	0	0.979192	0.425258	CORO1A
thyroid hormone receptor binding (GO:0046966)	2020-01-26	0.66213	1	0	0	0.941531	0.388187	JMJD1C
carboxy-lyase activity (GO:0016831)	2020-01-26	0.66213	1	0	0	0.941531	0.388187	ECHDC1
enhancer binding (GO:0035326)	2020-01-26	0.66213	1	0	0	0.941531	0.388187	TIPARP
alpha-tubulin binding (GO:0043014)	2020-01-26	0.66213	1	0	0	0.941531	0.388187	RACGAP1
serine-type endopeptidase inhibitor activity (GO:0004867)	1956-02-01	0.672914	1	0	0	0.874279	0.346335	SERPINB2;SERPINB9
ATPase activity, coupled to movement of substances (GO:0043492)	1956-02-01	0.672914	1	0	0	0.874279	0.346335	ATP8B1;ATP10D
nuclear localization sequence binding (GO:0008139)	2020-01-28	0.689205	1	0	0	0.874279	0.325421	NFKBIA
sterol transporter activity (GO:0015248)	2020-01-28	0.689205	1	0	0	0.874279	0.325421	STARD4
metallocarboxypeptidase activity (GO:0004181)	2020-01-28	0.689205	1	0	0	0.874279	0.325421	CPA3
dicarboxylic acid transmembrane transporter activity (GO:0005310)	2020-01-28	0.689205	1	0	0	0.874279	0.325421	SLC26A6
palmitoyltransferase activity (GO:0016409)	2020-01-28	0.689205	1	0	0	0.874279	0.325421	ZDHHC16
acylglycerol O-acyltransferase activity (GO:0016411)	2020-01-28	0.689205	1	0	0	0.874279	0.325421	LCLAT1
single-stranded DNA binding (GO:0003697)	1987-03-01	0.695471	1	0	0	0.844131	0.30656	MSH2;POT1;RPA2
Rho guanyl-nucleotide exchange factor activity (GO:0005089)	1959-02-01	0.700556	1	0	0	0.829824	0.295319	SPATA13;ARHGEF7
WW domain binding (GO:0050699)	2020-01-29	0.701919	1	0	0	0.844131	0.29877	TCEAL8
oxidoreductase activity, acting on the CH-OH group of donors, NAD or NADP as acceptor (GO:0016616)	1988-03-01	0.702844	1	0	0	0.834539	0.294276	UGDH;CTBP2;HSD17B4
pre-mRNA binding (GO:0036002)	2020-01-30	0.714113	1	0	0	0.815993	0.274757	U2AF1
MHC protein binding (GO:0042287)	2020-01-30	0.714113	1	0	0	0.815993	0.274757	2020-03-01
phosphotransferase activity, alcohol group as acceptor (GO:0016773)	9/254	0.714606	1	0	0	0.867395	0.291465	CDK17;MAP3K2;TBCK;ETNK1;LRRK2;EIF2AK3;CCL3;TNIK;CDK13
actin binding (GO:0003779)	9/254	0.714606	1	0	0	0.867395	0.291465	CYFIP1;LRRK2;ABRACL;PHACTR1;ARPC5;MEFV;CORO1A;GBP1;MSRB1
protein serine/threonine phosphatase activity (GO:0004722)	1961-02-01	0.717885	1	0	0	0.802617	0.266024	DUSP4;PPP2CB
transmembrane receptor protein tyrosine kinase activity (GO:0004714)	1961-02-01	0.717885	1	0	0	0.802617	0.266024	CSF1R;FLT1
transcriptional activator activity, RNA polymerase II core promoter proximal region sequence-specific binding (GO:0001077)	6/175	0.724511	1	0	0	0.839308	0.270474	NR4A2;MEF2C;NR4A3;MYC;DDIT3;NFKB2
O-acyltransferase activity (GO:0008374)	2020-01-31	0.725809	1	0	0	0.789671	0.253065	LCLAT1
oxidoreductase activity, acting on paired donors, with incorporation or reduction of molecular oxygen, 2-oxoglutarate as one donor, and incorporation of one atom each of oxygen into both donors (GO:0016706)	2020-01-31	0.725809	1	0	0	0.789671	0.253065	JMJD6
transmembrane receptor protein kinase activity (GO:0019199)	1962-02-01	0.726229	1	0	0	0.789671	0.252608	CSF1R;FLT1
PDZ domain binding (GO:0030165)	1962-02-01	0.726229	1	0	0	0.789671	0.252608	DOCK4;SLC26A6
anion transmembrane transporter activity (GO:0008509)	1962-02-01	0.726229	1	0	0	0.789671	0.252608	SLC22A3;SLC26A6
ubiquitin-protein transferase activity (GO:0004842)	15/417	0.729494	1	0	0	0.880568	0.277735	RNF20;FBXW12;DTX3L;RNF14;SMURF1;TNFAIP3;UBE2L6;NLRC4;KLHL24;MARCH1;RNF125;TRIM5;PELI1;LONRF1;KBTBD8
monocarboxylic acid transmembrane transporter activity (GO:0008028)	1932-01-01	0.737027	1	0	0	0.764994	0.233423	SLC26A6
transition metal ion transmembrane transporter activity (GO:0046915)	1932-01-01	0.737027	1	0	0	0.764994	0.233423	SLC25A37
hydrolase activity, hydrolyzing O-glycosyl compounds (GO:0004553)	1932-01-01	0.737027	1	0	0	0.764994	0.233423	HPSE
telomeric DNA binding (GO:0042162)	1932-01-01	0.737027	1	0	0	0.764994	0.233423	POT1
G-protein coupled peptide receptor activity (GO:0008528)	1964-02-01	0.74229	1	0	0	0.764994	0.22798	CYSLTR1;GPR84
integrin binding (GO:0005178)	1994-03-01	0.744231	1	0	0	0.78127	0.23079	IL1B;ICAM2;THBS1
ATPase activity, coupled (GO:0042623)	1994-03-01	0.744231	1	0	0	0.78127	0.23079	MSH2;HSPA1B;HSPA1A
phosphoric diester hydrolase activity (GO:0008081)	1933-01-01	0.747786	1	0	0	0.741812	0.215599	GPCPD1
sodium-independent organic anion transmembrane transporter activity (GO:0015347)	1933-01-01	0.747786	1	0	0	0.741812	0.215599	SLC22A3
ion channel inhibitor activity (GO:0008200)	1933-01-01	0.747786	1	0	0	0.741812	0.215599	STX7
ligand-dependent nuclear receptor transcription coactivator activity (GO:0030374)	1965-02-01	0.750014	1	0	0	0.753225	0.216675	RORA;NR1D2
metalloendopeptidase activity (GO:0004222)	1965-02-01	0.750014	1	0	0	0.753225	0.216675	NLN;OMA1
protein kinase inhibitor activity (GO:0004860)	1967-02-01	0.764865	1	0	0	0.73074	0.195879	CDKN1A;TRIB1
translation factor activity, RNA binding (GO:0008135)	1967-02-01	0.764865	1	0	0	0.73074	0.195879	COPS5;MTIF3
manganese ion binding (GO:0030145)	1935-01-01	0.768004	1	0	0	0.699423	0.184619	B4GALT1
peptidase activity, acting on L-amino acid peptides (GO:0070011)	6/185	0.771742	1	0	0	0.79394	0.205714	PSMA5;COPS5;TRAPPC12;CASP1;CTSC;PSMB9
ubiquitin-like protein ligase activity (GO:0061659)	6/186	0.776114	1	0	0	0.789671	0.200147	ZNF451;RNF125;SMURF1;RNF14;PELI1;LONRF1
exonuclease activity (GO:0004527)	1936-01-01	0.777498	1	0	0	0.679995	0.171137	ZC3H12A
peptidase inhibitor activity (GO:0030414)	1936-01-01	0.777498	1	0	0	0.679995	0.171137	RECK
endopeptidase regulator activity (GO:0061135)	1936-01-01	0.777498	1	0	0	0.679995	0.171137	RECK
transferase activity, transferring hexosyl groups (GO:0016758)	3/100	0.78089	1	0	0	0.734394	0.181631	B4GALT1;GBE1;B3GNT5
metallopeptidase activity (GO:0008237)	3/102	0.792106	1	0	0	0.719994	0.167802	NLN;COPS5;OMA1
sodium ion transmembrane transporter activity (GO:0015081)	1971-02-01	0.792279	1	0	0	0.689572	0.160561	SLC20A1;TRAPPC10
heme binding (GO:0020037)	1972-02-01	0.798676	1	0	0	0.679995	0.152863	CYP1B1;PTGS2
signal sequence binding (GO:0005048)	1939-01-01	0.803713	1	0	0	0.627687	0.137158	NFKBIA
peptide-lysine-N-acetyltransferase activity (GO:0061733)	1939-01-01	0.803713	1	0	0	0.627687	0.137158	TAF9B
carboxypeptidase activity (GO:0004180)	1939-01-01	0.803713	1	0	0	0.627687	0.137158	CPA3
histone deacetylase activity (GO:0004407)	1940-01-01	0.811747	1	0	0	0.611995	0.127642	HDAC1
histone acetyltransferase activity (GO:0004402)	1941-01-01	0.819453	1	0	0	0.597068	0.118887	TAF9B
GTPase binding (GO:0051020)	1976-02-01	0.822549	1	0	0	0.644205	0.125844	GOLGA4;ATG16L1
protein deacetylase activity (GO:0033558)	1942-01-01	0.826843	1	0	0	0.582852	0.110824	HDAC1
anion:cation symporter activity (GO:0015296)	1943-01-01	0.833931	1	0	0	0.569298	0.103387	SLC20A1
1-phosphatidylinositol-3-kinase activity (GO:0016303)	1943-01-01	0.833931	1	0	0	0.569298	0.103387	IRS2
cholesterol binding (GO:0015485)	1943-01-01	0.833931	1	0	0	0.569298	0.103387	STARD4
transforming growth factor beta receptor binding (GO:0005160)	1944-01-01	0.84073	1	0	0	0.556359	0.0965199	SMAD7
flavin adenine dinucleotide binding (GO:0050660)	1948-01-01	0.865255	1	0	0	0.509996	0.0738122	DPYD
ATP-dependent helicase activity (GO:0008026)	1985-02-01	0.8672	1	0	0	0.575995	0.0820711	CHD2;CHD1
L-amino acid transmembrane transporter activity (GO:0015179)	1949-01-01	0.870772	1	0	0	0.499588	0.0691302	SLC7A5
SH3/SH2 adaptor activity (GO:0005070)	1951-01-01	0.88114	1	0	0	0.479996	0.0607383	BLNK
phosphatidylinositol kinase activity (GO:0052742)	1951-01-01	0.88114	1	0	0	0.479996	0.0607383	IRS2
methylation-dependent protein binding (GO:0140034)	1952-01-01	0.886007	1	0	0	0.470765	0.0569767	CHD1
collagen binding (GO:0005518)	1952-01-01	0.886007	1	0	0	0.470765	0.0569767	THBS1
nucleoside-triphosphatase activity (GO:0017111)	13/424	0.887944	1	0	0	0.75056	0.0892011	LRRK2;MX2;MX1;RHOH;GIMAP7;GSPT1;RAB10;RIT1;MSH2;RAB12;GBP1;HSPA1B;HSPA1A
metalloexopeptidase activity (GO:0008235)	1954-01-01	0.895154	1	0	0	0.45333	0.0502107	CPA3
actin filament binding (GO:0051015)	3/127	0.895985	1	0	0	0.578263	0.0635113	CYFIP1;ARPC5;CORO1A
ubiquitin protein ligase activity (GO:0061630)	5/192	0.897051	1	0	0	0.637495	0.0692593	RNF125;SMURF1;RNF14;PELI1;LONRF1
SH3 domain binding (GO:0017124)	1955-01-01	0.899448	1	0	0	0.445087	0.0471676	RUFY2
methylated histone binding (GO:0035064)	1955-01-01	0.899448	1	0	0	0.445087	0.0471676	CHD1
chloride transmembrane transporter activity (GO:0015108)	1956-01-01	0.903567	1	0	0	0.437139	0.0443281	SLC26A6
amino acid transmembrane transporter activity (GO:0015171)	1956-01-01	0.903567	1	0	0	0.437139	0.0443281	SLC7A5
Rab GTPase binding (GO:0017137)	3/130	0.904652	1	0	0	0.564919	0.0566076	TBCK;AP1G1;TBC1D9
cation transmembrane transporter activity (GO:0008324)	1997-02-01	0.91074	1	0	0	0.504738	0.047192	SLC22A3;CALHM2
G-protein coupled receptor binding (GO:0001664)	3/133	0.912661	1	0	0	0.552176	0.050464	ADM;HSPA1B;HSPA1A
metal ion binding (GO:0046872)	13/442	0.917231	1	0	0	0.719994	0.0622044	GCA;ANXA4;IDH1;ATP10D;PRF1;IQGAP1;NLRC4;THBS1;SYTL3;MSH2;PHACTR1;SIK1;PRKACB
microtubule motor activity (GO:0003777)	1960-01-01	0.918425	1	0	0	0.407997	0.0347187	DYNC1I2
ATPase activity (GO:0016887)	5/203	0.921331	1	0	0	0.602951	0.049403	DYNC1I2;MSH2;DYNLL1;HSPA1B;HSPA1A
chloride channel activity (GO:0005254)	1961-01-01	0.921767	1	0	0	0.401308	0.0326918	SLC26A6
G-protein coupled receptor activity (GO:0004930)	7/267	0.923169	1	0	0	0.641793	0.0513067	CYSLTR1;OPN3;LPAR6;GPR183;PTGER2;GPR171;GPR84
carboxylic ester hydrolase activity (GO:0052689)	2/103	0.927111	1	0	0	0.475336	0.0359744	PGAP1;CLC
ATPase binding (GO:0051117)	1963-01-01	0.928047	1	0	0	0.388568	0.0290157	PDE4D
carboxylic acid transmembrane transporter activity (GO:0046943)	1964-01-01	0.930995	1	0	0	0.382497	0.027349	SLC7A5
anion channel activity (GO:0005253)	1966-01-01	0.936535	1	0	0	0.370906	0.0243197	SLC26A6
phospholipase activity (GO:0004620)	1969-01-01	0.944023	1	0	0	0.35478	0.020437	CLC
hydrolase activity, acting on carbon-nitrogen (but not peptide) bonds, in linear amides (GO:0016811)	1975-01-01	0.956455	1	0	0	0.326397	0.0145316	HDAC1
motor activity (GO:0003774)	1985-01-01	0.971353	1	0	0	0.287998	0.00837063	DYNC1I2
calcium ion binding (GO:0005509)	6/284	0.976793	1	0	0	0.517179	0.0121438	GCA;ANXA4;PRF1;IQGAP1;THBS1;SYTL3
calcium channel activity (GO:0005262)	1993-01-01	0.979511	1	0	0	0.263224	0.00544922	ORAI3
ion channel activity (GO:0005216)	1993-01-01	0.979511	1	0	0	0.263224	0.00544922	CALHM2
cation channel activity (GO:0005261)	2/146	0.983896	1	0	0	0.33534	0.00544419	CALHM2;HVCN1
voltage-gated cation channel activity (GO:0022843)	1/100	0.98472	1	0	0	0.244798	0.00376936	HVCN1
